# Supplementary material for: 3,6-Di­chloro-9-(prop-2-yn-1-yl)-9H-carbazole
Source: Acta Crystallogr Sect E Struct Rep Online. 2013 Dec 7;70(Pt 1):o27. doi: 10.1107/S1600536813032777 (PMC3914073; doi:10.1107/S1600536813032777)
Supplement: Supplementary file 1 [file e-70-00o27-sup1.cif]

##############################################################################
#                                                                            #
# This CIF contains the data in a paper accepted for publication in          #
# Acta Crystallographica Section E. It conforms to the requirements of       #
# Notes for Authors for Acta Crystallographica Section E, and has been       #
# peer reviewed under the auspices of the IUCr Commission on Journals.       #
#                                                                            #
# Full details of the Crystallographic Information File format               #
# are given in the paper "The Crystallographic Information File (CIF):       #
# a New Standard Archive File for Crystallography" by S. R. Hall, F. H.      #
# Allen and I. D. Brown [Acta Cryst. (1991), A47, 655-685].                  #
#                                                                            #
# The current version of the core CIF dictionary is obtainable from          #
# ftp://ftp.iucr.org/pub/cif_core.dic.                                       #
#                                                                            #
# Software is freely available for graphical display of the structure(s)     #
# in this CIF. For information consult the CIF software page                 #
# http://www.iucr.org/resources/cif/software.                                #
#                                                                            #
# This file may be used for bona fide research purposes within the           #
# scientific community so long as proper attribution is given to the journal # 
# article from which it was obtained.                                        #
#                                                                            #
##############################################################################
data_global
_audit_creation_method     'PLATON <TABLE ACC> option'
_journal_date_recd_electronic     2013-11-22
_journal_date_accepted     2013-12-03
_journal_name_full     'Acta Crystallographica, Section E'
_journal_year     2014
_journal_volume     70
_journal_issue      1
_journal_page_first     o27
_journal_page_last     o27
_journal_paper_category     QO
_journal_paper_doi     10.1107/S1600536813032777
_journal_coeditor_code     LH5674
_publ_contact_author_name
;
Mustafa R. Albayati
;
_publ_contact_author_address
;
Kirkuk University,
College of Science,
Department of Chemistry,
Kirkuk,
Iraq
;
_publ_contact_author_email     'shaabankamel@yahoo.com'
_publ_contact_author_fax     ?
_publ_contact_author_phone     ?
_publ_section_title
;
3,6-Dichloro-9-(prop-2-yn-1-yl)-9<i>H</i>-carbazole
;
loop_
    _publ_author_name
    _publ_author_address
    'Joel T. Mague'
;
Department of Chemistry,
Tulane University,
New Orleans,
LA 70118,
USA
;
    'Akkurt, Mehmet'
;
Department of Physics,
Faculty of Sciences,
Erciyes University,
38039 Kayseri,
Turkey
;
    'Mohamed, Shaaban K.'
;
Chemistry and Environmental Division,
Manchester Metropolitan University,
Manchester M1 5GD,
England
Chemistry Department,
Faculty of Science,
Minia University,
61519 El-Minia,
Egypt
;
    'Asmaa H. Mohamed'
;
Chemistry Department,
Faculty of Science,
Minia University,
61519 El-Minia,
Egypt
;
    'Mustafa R. Albayati'
;
Kirkuk University,
College of Science,
Department of Chemistry,
Kirkuk,
Iraq
;
data_I
_database_code_depnum_ccdc_archive 'CCDC 974842'
_chemical_name_systematic
;
3,6-Dichloro-9-(prop-2-yn-1-yl)-9<i>H</i>-carbazole
;
_chemical_name_common     ?
_chemical_formula_moiety     'C15 H9 Cl2 N'
_chemical_formula_sum     'C15 H9 Cl2 N'
_chemical_formula_structural     ?
_chemical_formula_iupac     'C15 H9 Cl2 N'
_chemical_formula_weight     274.13
_chemical_melting_point     ?
_symmetry_cell_setting     orthorhombic
_symmetry_space_group_name_H-M     'P 21 21 21'
_symmetry_space_group_name_Hall     'P 2ac 2ab'
loop_
    _symmetry_equiv_pos_site_id
    _symmetry_equiv_pos_as_xyz
    1 x,y,z
    2 1/2-x,-y,1/2+z
    3 1/2+x,1/2-y,-z
    4 -x,1/2+y,1/2-z
_cell_length_a     3.98250(10)
_cell_length_b     11.1705(4)
_cell_length_c     27.4417(9)
_cell_angle_alpha     90
_cell_angle_beta     90
_cell_angle_gamma     90
_cell_volume     1220.79(7)
_cell_formula_units_Z     4
_cell_measurement_reflns_used     9151
_cell_measurement_theta_min     4.2732
_cell_measurement_theta_max     68.0428
_cell_measurement_temperature     100(2)
_exptl_crystal_description     column
_exptl_crystal_colour     colourless
_exptl_crystal_size_max     0.180
_exptl_crystal_size_mid     0.050
_exptl_crystal_size_min     0.020
_exptl_crystal_size_rad     ?
_exptl_crystal_density_diffrn     1.492
_exptl_crystal_density_meas     ?
_exptl_crystal_density_method     'Not Measured'
_exptl_crystal_F_000     560
_exptl_absorpt_coefficient_mu     4.590
_exptl_absorpt_correction_type     multi-scan
_exptl_absorpt_process_details     '(<i>SADABS</i>; Bruker, 2013)'
_exptl_absorpt_correction_T_min     0.74
_exptl_absorpt_correction_T_max     0.91
_exptl_special_details
;
^1^H-NMR (300 MHz, CDCl~3~): d 3.31 (s, 1H, C---CH), 5.34 (d, 2H, J=2.4 Hz,
CH~2~---C), 7.54 (m, 2H, Ar---H), 7.74 (m, 2H, Ar---H), 8.34 (s, 2H, Ar---H).
13 C-NMR (75 MHz, CDCl~3~): d 32.2 (CH~2~), 74.8 (C---CH), 78.5 (C---CH),
111.4, 120.5, (4CH-Ar), 122.9, 124.2 (4 C-Ar), 126.4 (2CH-Ar), 138.6 (2 C-Ar).
MS: (EI) m/<i>z</i> (%): 275 (<i>M</i>+2, 70), 274 (<i>M</i>+1, 74), 273
(<i>M</i>+, 100), 247 (10), 233 (44), 201 (4), 174 (2), 164 (14), 150 (2), 122
(2), 98 (2), 75 (4). Anal. for C~15~H~9~Cl~2~N: calcd. C, 65.72; H, 3.31; Cl,
25.86; N, 5.11. Found: C, 65.38; H, 3.11; N, 4.95%.
;
_diffrn_ambient_temperature     100(2)
_diffrn_radiation_type     CuK\a
_diffrn_radiation_wavelength     1.54178
_diffrn_radiation_monochromator     mirror
_diffrn_measurement_device_type     'Bruker D8 VENTURE PHOTON 100 CMOS'
_diffrn_measurement_method     '\w scans'
_diffrn_detector_area_resol_mean     10.4167
_diffrn_reflns_number     10712
_diffrn_reflns_av_R_equivalents     0.0879
_diffrn_reflns_av_sigmaI/netI     0.0466
_diffrn_reflns_theta_min     3.22
_diffrn_reflns_theta_max     68.12
_diffrn_reflns_theta_full     68.12
_diffrn_measured_fraction_theta_max     1.000
_diffrn_measured_fraction_theta_full     1.000
_diffrn_reflns_limit_h_min     -4
_diffrn_reflns_limit_h_max     4
_diffrn_reflns_limit_k_min     -13
_diffrn_reflns_limit_k_max     13
_diffrn_reflns_limit_l_min     -32
_diffrn_reflns_limit_l_max     33
_diffrn_reflns_reduction_process
;
;
_refine_special_details
;
Refinement on <i>F</i>^2^ for ALL reflections except those flagged by the user
for potential systematic errors. Weighted <i>R</i>-factors <i>wR</i> and all
goodnesses of fit <i>S</i> are based on <i>F</i>^2^, conventional
<i>R</i>-factors <i>R</i> are based on <i>F</i>, with <i>F</i> set to zero for
negative <i>F</i>^2^. The observed criterion of <i>F</i>^2^ > \s(<i>F</i>^2^)
is used only for calculating -<i>R</i>-factor-obs <i>etc</i>. and is not
relevant to the choice of reflections for refinement. <i>R</i>-factors based
on <i>F</i>^2^ are statistically about twice as large as those based on
<i>F</i>, and <i>R</i>-factors based on ALL data will be even larger.
;
_reflns_number_total     2224
_reflns_number_gt     2160
_reflns_threshold_expression     I>2\s(I)
_refine_ls_structure_factor_coef     Fsqd
_refine_ls_matrix_type     full
_refine_ls_R_factor_all     0.0276
_refine_ls_R_factor_gt     0.0264
_refine_ls_wR_factor_gt     0.0674
_refine_ls_wR_factor_ref     0.0684
_refine_ls_goodness_of_fit_ref     1.050
_refine_ls_restrained_S_all     1.050
_refine_ls_number_reflns     2224
_refine_ls_number_parameters     163
_refine_ls_number_restraints     0
_refine_ls_number_constraints     ?
_refine_ls_hydrogen_treatment     constr
_refine_ls_weighting_scheme     calc
_refine_ls_weighting_details
              'W=1/[\S^2^(FO^2^)+(0.0351P)^2^+0.1950P] where P=(FO^2^+2FC^2^)/3'
_atom_sites_solution_hydrogens     geom
_atom_sites_solution_primary     ?
_atom_sites_solution_secondary     ?
_refine_ls_shift/su_max     0.000
_refine_ls_shift/su_mean     0.000
_refine_diff_density_max     0.222
_refine_diff_density_min     -0.179
_refine_ls_extinction_method     'none'
_refine_ls_abs_structure_details
;
Flack parameter determined using 817  quotients
[(<i>I</i>^+^)-(<i>I</i>^-^)]/[(<i>I</i>^+^)+(<i>I</i>^-^)]
(Parsons <i>et al.</i>, 2013)
;
_refine_ls_abs_structure_Flack     -0.002(12)
loop_
    _atom_type_symbol
    _atom_type_description
    _atom_type_scat_dispersion_real
    _atom_type_scat_dispersion_imag
    _atom_type_scat_source
    C C 0.0181 0.0091 ' International Tables Vol C Tables 4.2.6.8 and 6.1.1.4'
    H H 0.0000 0.0000 ' International Tables Vol C Tables 4.2.6.8 and 6.1.1.4'
    Cl Cl 0.3639 0.7018 ' International Tables Vol C Tables 4.2.6.8 and 6.1.1.4'
    N N 0.0311 0.0180 ' International Tables Vol C Tables 4.2.6.8 and 6.1.1.4'
_computing_data_collection     'APEX2 (Bruker, 2013)'
_computing_cell_refinement     'SAINT (Bruker, 2013)'
_computing_data_reduction     'SAINT (Bruker, 2013)'
_computing_structure_solution     '<i>SHELXT</i> (Sheldrick, 2008)'
_computing_structure_refinement     'SHELXL2013 (Sheldrick, 2008)'
_computing_molecular_graphics     'ORTEP-3 for Windows (Farrugia, 2012)'
_computing_publication_material
                                'WinGX (Farrugia, 2012) and PLATON (Spek, 2009)'
loop_
    _atom_site_type_symbol
    _atom_site_label
    _atom_site_fract_x
    _atom_site_fract_y
    _atom_site_fract_z
    _atom_site_U_iso_or_equiv
    _atom_site_thermal_displace_type
    _atom_site_calc_flag
    _atom_site_refinement_flags
    _atom_site_occupancy
    _atom_site_disorder_assembly
    _atom_site_disorder_group
    Cl Cl1 0.52328(16) 0.39290(5) -0.06840(2) 0.0240(2) Uani d . 1.000 . .
    Cl Cl2 0.52780(15) 0.15240(5) 0.22392(2) 0.0252(2) Uani d . 1.000 . .
    N N1 0.0291(5) 0.57255(17) 0.11884(6) 0.0190(5) Uani d . 1.000 . .
    C C1 0.1356(6) 0.5462(2) 0.07181(8) 0.0180(6) Uani d . 1.000 . .
    C C2 0.0865(6) 0.6107(2) 0.02874(8) 0.0218(7) Uani d . 1.000 . .
    C C3 0.2076(6) 0.5615(2) -0.01405(8) 0.0214(7) Uani d . 1.000 . .
    C C4 0.3762(6) 0.4513(2) -0.01335(8) 0.0197(6) Uani d . 1.000 . .
    C C5 0.4309(6) 0.3879(2) 0.02890(8) 0.0190(6) Uani d . 1.000 . .
    C C6 0.3072(6) 0.4360(2) 0.07226(8) 0.0175(6) Uani d . 1.000 . .
    C C7 0.3067(6) 0.3947(2) 0.12215(8) 0.0177(6) Uani d . 1.000 . .
    C C8 0.4327(6) 0.2920(2) 0.14472(8) 0.0188(6) Uani d . 1.000 . .
    C C9 0.3751(6) 0.2800(2) 0.19418(8) 0.0208(7) Uani d . 1.000 . .
    C C10 0.2040(6) 0.3660(2) 0.22166(8) 0.0217(7) Uani d . 1.000 . .
    C C11 0.0803(6) 0.4677(2) 0.19960(8) 0.0213(7) Uani d . 1.000 . .
    C C12 0.1317(6) 0.4812(2) 0.14950(8) 0.0183(6) Uani d . 1.000 . .
    C C13 -0.1714(6) 0.6755(2) 0.13263(9) 0.0219(7) Uani d . 1.000 . .
    C C14 0.0264(6) 0.7838(2) 0.14305(8) 0.0216(6) Uani d . 1.000 . .
    C C15 0.1835(7) 0.8710(2) 0.15139(10) 0.0284(7) Uani d . 1.000 . .
    H H2 -0.02610 0.68560 0.02880 0.0260 Uiso c RU 1.000 . .
    H H3 0.17640 0.60250 -0.04400 0.0260 Uiso c RU 1.000 . .
    H H5 0.54890 0.31400 0.02860 0.0230 Uiso c RU 1.000 . .
    H H8 0.55280 0.23300 0.12690 0.0230 Uiso c RU 1.000 . .
    H H10 0.17270 0.35420 0.25560 0.0260 Uiso c RU 1.000 . .
    H H11 -0.03610 0.52690 0.21790 0.0260 Uiso c RU 1.000 . .
    H H13A -0.30450 0.65470 0.16190 0.0260 Uiso c RU 1.000 . .
    H H13B -0.33110 0.69340 0.10600 0.0260 Uiso c RU 1.000 . .
    H H15 0.31000 0.94120 0.15810 0.0340 Uiso c RU 1.000 . .
loop_
    _atom_site_aniso_label
    _atom_site_aniso_U_11
    _atom_site_aniso_U_22
    _atom_site_aniso_U_33
    _atom_site_aniso_U_12
    _atom_site_aniso_U_13
    _atom_site_aniso_U_23
    Cl1 0.0287(3) 0.0266(3) 0.0167(2) -0.0027(3) 0.0020(2) -0.0015(2)
    Cl2 0.0256(3) 0.0274(3) 0.0226(3) -0.0015(3) -0.0015(2) 0.0073(2)
    N1 0.0184(9) 0.0176(9) 0.0209(9) -0.0002(9) 0.0008(8) -0.0031(7)
    C1 0.0165(11) 0.0170(11) 0.0206(11) -0.0036(9) -0.0012(9) -0.0023(9)
    C2 0.0201(11) 0.0185(11) 0.0269(12) -0.0009(10) -0.0024(9) 0.0002(9)
    C3 0.0221(11) 0.0228(12) 0.0192(11) -0.0057(10) -0.0024(9) 0.0016(10)
    C4 0.0191(11) 0.0212(11) 0.0189(11) -0.0052(9) 0.0009(9) -0.0023(9)
    C5 0.0186(11) 0.0180(11) 0.0204(10) -0.0036(10) 0.0004(9) -0.0017(9)
    C6 0.0157(10) 0.0174(11) 0.0195(11) -0.0028(9) -0.0017(9) -0.0014(9)
    C7 0.0155(10) 0.0188(11) 0.0188(11) -0.0045(9) 0.0006(8) -0.0018(9)
    C8 0.0168(11) 0.0201(10) 0.0194(10) -0.0028(9) -0.0008(9) -0.0028(9)
    C9 0.0178(12) 0.0235(12) 0.0211(11) -0.0056(10) -0.0038(9) 0.0031(10)
    C10 0.0194(11) 0.0291(13) 0.0167(10) -0.0066(10) 0.0015(9) -0.0024(10)
    C11 0.0193(12) 0.0238(12) 0.0207(11) -0.0041(10) 0.0017(9) -0.0064(9)
    C12 0.0143(11) 0.0188(11) 0.0219(11) -0.0034(9) -0.0008(9) -0.0031(9)
    C13 0.0173(11) 0.0208(12) 0.0276(12) 0.0012(10) 0.0005(9) -0.0043(10)
    C14 0.0212(12) 0.0219(11) 0.0217(10) 0.0062(11) 0.0028(10) -0.0018(9)
    C15 0.0276(12) 0.0206(12) 0.0369(14) 0.0005(11) 0.0004(11) -0.0031(11)
_geom_special_details
;
Bond distances, angles <i>etc</i>. have been calculated using the rounded
fractional coordinates. All su's are estimated from the variances of the
(full) variance-covariance matrix. The cell e.s.d.'s are taken into account in
the estimation of distances, angles and torsion angles
;
loop_
    _geom_bond_atom_site_label_1
    _geom_bond_atom_site_label_2
    _geom_bond_site_symmetry_1
    _geom_bond_site_symmetry_2
    _geom_bond_distance
    _geom_bond_publ_flag
    Cl1 C4 . . 1.747(2) no
    Cl2 C9 . . 1.751(2) no
    N1 C1 . . 1.390(3) no
    N1 C12 . . 1.384(3) no
    N1 C13 . . 1.450(3) no
    C1 C2 . . 1.398(3) no
    C1 C6 . . 1.408(3) no
    C2 C3 . . 1.383(3) no
    C3 C4 . . 1.402(3) no
    C4 C5 . . 1.376(3) no
    C5 C6 . . 1.395(3) no
    C6 C7 . . 1.445(3) no
    C7 C8 . . 1.397(3) no
    C7 C12 . . 1.408(3) no
    C8 C9 . . 1.383(3) no
    C9 C10 . . 1.399(3) no
    C10 C11 . . 1.378(3) no
    C11 C12 . . 1.398(3) no
    C13 C14 . . 1.472(3) no
    C14 C15 . . 1.180(3) no
    C2 H2 . . 0.9500 no
    C3 H3 . . 0.9500 no
    C5 H5 . . 0.9500 no
    C8 H8 . . 0.9500 no
    C10 H10 . . 0.9500 no
    C11 H11 . . 0.9500 no
    C13 H13A . . 0.9900 no
    C13 H13B . . 0.9900 no
    C15 H15 . . 0.9500 no
loop_
    _geom_angle_atom_site_label_1
    _geom_angle_atom_site_label_2
    _geom_angle_atom_site_label_3
    _geom_angle_site_symmetry_1
    _geom_angle_site_symmetry_2
    _geom_angle_site_symmetry_3
    _geom_angle
    _geom_angle_publ_flag
    C1 N1 C12 . . . 108.55(18) no
    C1 N1 C13 . . . 125.32(19) no
    C12 N1 C13 . . . 126.05(18) no
    N1 C1 C2 . . . 129.3(2) no
    N1 C1 C6 . . . 108.97(19) no
    C2 C1 C6 . . . 121.7(2) no
    C1 C2 C3 . . . 117.7(2) no
    C2 C3 C4 . . . 120.3(2) no
    Cl1 C4 C3 . . . 118.46(17) no
    Cl1 C4 C5 . . . 118.91(17) no
    C3 C4 C5 . . . 122.6(2) no
    C4 C5 C6 . . . 117.7(2) no
    C1 C6 C5 . . . 120.0(2) no
    C1 C6 C7 . . . 106.67(19) no
    C5 C6 C7 . . . 133.3(2) no
    C6 C7 C8 . . . 133.0(2) no
    C6 C7 C12 . . . 106.66(19) no
    C8 C7 C12 . . . 120.3(2) no
    C7 C8 C9 . . . 117.1(2) no
    Cl2 C9 C8 . . . 118.59(17) no
    Cl2 C9 C10 . . . 118.49(17) no
    C8 C9 C10 . . . 122.9(2) no
    C9 C10 C11 . . . 120.2(2) no
    C10 C11 C12 . . . 117.9(2) no
    N1 C12 C7 . . . 109.15(19) no
    N1 C12 C11 . . . 129.3(2) no
    C7 C12 C11 . . . 121.5(2) no
    N1 C13 C14 . . . 114.1(2) no
    C13 C14 C15 . . . 179.7(3) no
    C1 C2 H2 . . . 121.00 no
    C3 C2 H2 . . . 121.00 no
    C2 C3 H3 . . . 120.00 no
    C4 C3 H3 . . . 120.00 no
    C4 C5 H5 . . . 121.00 no
    C6 C5 H5 . . . 121.00 no
    C7 C8 H8 . . . 121.00 no
    C9 C8 H8 . . . 121.00 no
    C9 C10 H10 . . . 120.00 no
    C11 C10 H10 . . . 120.00 no
    C10 C11 H11 . . . 121.00 no
    C12 C11 H11 . . . 121.00 no
    N1 C13 H13A . . . 109.00 no
    N1 C13 H13B . . . 109.00 no
    C14 C13 H13A . . . 109.00 no
    C14 C13 H13B . . . 109.00 no
    H13A C13 H13B . . . 108.00 no
    C14 C15 H15 . . . 180.00 no
loop_
    _geom_torsion_atom_site_label_1
    _geom_torsion_atom_site_label_2
    _geom_torsion_atom_site_label_3
    _geom_torsion_atom_site_label_4
    _geom_torsion_site_symmetry_1
    _geom_torsion_site_symmetry_2
    _geom_torsion_site_symmetry_3
    _geom_torsion_site_symmetry_4
    _geom_torsion
    _geom_torsion_publ_flag
    C12 N1 C1 C2 . . . . 178.9(2) no
    C12 N1 C1 C6 . . . . 0.4(3) no
    C13 N1 C1 C2 . . . . 1.9(4) no
    C13 N1 C1 C6 . . . . -176.6(2) no
    C1 N1 C12 C7 . . . . 0.0(3) no
    C1 N1 C12 C11 . . . . -179.3(2) no
    C13 N1 C12 C7 . . . . 177.0(2) no
    C13 N1 C12 C11 . . . . -2.4(4) no
    C1 N1 C13 C14 . . . . -86.6(3) no
    C12 N1 C13 C14 . . . . 97.0(3) no
    N1 C1 C2 C3 . . . . -177.2(2) no
    C6 C1 C2 C3 . . . . 1.1(4) no
    N1 C1 C6 C5 . . . . 178.1(2) no
    N1 C1 C6 C7 . . . . -0.6(3) no
    C2 C1 C6 C5 . . . . -0.6(4) no
    C2 C1 C6 C7 . . . . -179.3(2) no
    C1 C2 C3 C4 . . . . -0.7(3) no
    C2 C3 C4 Cl1 . . . . 179.85(18) no
    C2 C3 C4 C5 . . . . -0.4(4) no
    Cl1 C4 C5 C6 . . . . -179.26(18) no
    C3 C4 C5 C6 . . . . 1.0(4) no
    C4 C5 C6 C1 . . . . -0.5(3) no
    C4 C5 C6 C7 . . . . 177.8(2) no
    C1 C6 C7 C8 . . . . 179.0(3) no
    C1 C6 C7 C12 . . . . 0.6(3) no
    C5 C6 C7 C8 . . . . 0.6(5) no
    C5 C6 C7 C12 . . . . -177.8(3) no
    C6 C7 C8 C9 . . . . -177.8(2) no
    C12 C7 C8 C9 . . . . 0.4(3) no
    C6 C7 C12 N1 . . . . -0.4(3) no
    C6 C7 C12 C11 . . . . 179.0(2) no
    C8 C7 C12 N1 . . . . -179.1(2) no
    C8 C7 C12 C11 . . . . 0.3(4) no
    C7 C8 C9 Cl2 . . . . 179.84(17) no
    C7 C8 C9 C10 . . . . -1.0(4) no
    Cl2 C9 C10 C11 . . . . 179.94(18) no
    C8 C9 C10 C11 . . . . 0.8(4) no
    C9 C10 C11 C12 . . . . 0.0(3) no
    C10 C11 C12 N1 . . . . 178.7(2) no
    C10 C11 C12 C7 . . . . -0.6(4) no
_iucr_refine_instructions_details
;
TITL SKM016_0m in P2(1)2(1)2(1)
CELL 1.54178   3.9825  11.1705  27.4417  90.000  90.000  90.000
ZERR    4.00   0.0001   0.0004   0.0009   0.000   0.000   0.000
LATT -1
SYMM 0.5-X, -Y, 0.5+Z
SYMM -X, 0.5+Y, 0.5-Z
SYMM 0.5+X, 0.5-Y, -Z
SFAC C  H  N  Cl
UNIT 60  36  4  8
L.S. 8
ACTA 136.24
BOND $H
FMAP 2
PLAN 5
CONF
SIZE 0.02 0.05 0.18
EQIV $1 x+1/2, -y+1/2, -z
HTAB C8 Cl1_$1
EQIV $2 -x, y+1/2, -z+1/2
HTAB C11 Cl2_$2
TEMP -173
WGHT    0.035100    0.195000
FVAR       0.48868
MOLE 1
CL1   4    0.523282    0.392903   -0.068397    11.00000    0.02867    0.02660 =
         0.01667   -0.00149    0.00201   -0.00274
CL2   4    0.527800    0.152396    0.223916    11.00000    0.02558    0.02738 =
         0.02264    0.00730   -0.00151   -0.00149
N1    3    0.029089    0.572552    0.118838    11.00000    0.01843    0.01758 =
         0.02094   -0.00308    0.00076   -0.00021
C1    1    0.135557    0.546220    0.071807    11.00000    0.01647    0.01701 =
         0.02065   -0.00231   -0.00119   -0.00359
C2    1    0.086486    0.610664    0.028739    11.00000    0.02012    0.01845 =
         0.02693    0.00024   -0.00238   -0.00085
AFIX  43
H2    2   -0.026100    0.685640    0.028847    11.00000   -1.20000
AFIX   0
C3    1    0.207595    0.561454   -0.014055    11.00000    0.02214    0.02283 =
         0.01919    0.00159   -0.00237   -0.00567
AFIX  43
H3    2    0.176374    0.602472   -0.044041    11.00000   -1.20000
AFIX   0
C4    1    0.376177    0.451323   -0.013348    11.00000    0.01908    0.02122 =
         0.01893   -0.00226    0.00087   -0.00518
C5    1    0.430939    0.387941    0.028903    11.00000    0.01857    0.01800 =
         0.02038   -0.00173    0.00038   -0.00363
AFIX  43
H5    2    0.548911    0.314029    0.028562    11.00000   -1.20000
AFIX   0
C6    1    0.307231    0.435972    0.072260    11.00000    0.01569    0.01743 =
         0.01950   -0.00141   -0.00166   -0.00283
C7    1    0.306734    0.394655    0.122149    11.00000    0.01546    0.01878 =
         0.01881   -0.00179    0.00056   -0.00451
C8    1    0.432729    0.292029    0.144719    11.00000    0.01683    0.02006 =
         0.01937   -0.00275   -0.00080   -0.00285
AFIX  43
H8    2    0.552779    0.233035    0.126880    11.00000   -1.20000
AFIX   0
C9    1    0.375128    0.280006    0.194184    11.00000    0.01780    0.02345 =
         0.02113    0.00308   -0.00383   -0.00555
C10   1    0.203954    0.365975    0.221658    11.00000    0.01939    0.02914 =
         0.01670   -0.00239    0.00155   -0.00662
AFIX  43
H10   2    0.172720    0.354225    0.255643    11.00000   -1.20000
AFIX   0
C11   1    0.080345    0.467737    0.199595    11.00000    0.01934    0.02381 =
         0.02065   -0.00641    0.00174   -0.00411
AFIX  43
H11   2   -0.036086    0.526863    0.217863    11.00000   -1.20000
AFIX   0
C12   1    0.131742    0.481171    0.149498    11.00000    0.01428    0.01883 =
         0.02186   -0.00315   -0.00077   -0.00341
C13   1   -0.171392    0.675474    0.132627    11.00000    0.01730    0.02083 =
         0.02764   -0.00426    0.00052    0.00123
AFIX  23
H13A  2   -0.304512    0.654745    0.161903    11.00000   -1.20000
H13B  2   -0.331112    0.693390    0.105962    11.00000   -1.20000
AFIX   0
C14   1    0.026427    0.783842    0.143051    11.00000    0.02122    0.02187 =
         0.02171   -0.00184    0.00278    0.00622
C15   1    0.183514    0.870972    0.151387    11.00000    0.02761    0.02062 =
         0.03689   -0.00307    0.00040    0.00051
AFIX 163
H15   2    0.310047    0.941155    0.158101    11.00000   -1.20000
AFIX   0
HKLF 4
REM  SKM016_0m in P2(1)2(1)2(1)
REM R1 =  0.0264 for    2160 Fo > 4sig(Fo)  and  0.0276 for all    2224 data
REM    163 parameters refined using      0 restraints
END
WGHT      0.0352      0.1944
REM Highest difference peak  0.222,  deepest hole -0.179,  1-sigma level  0.049
Q1    1   0.4845  0.2220  0.2067  11.00000  0.05    0.22
Q2    1   0.4032  0.3644  0.1311  11.00000  0.05    0.22
Q3    1   0.3207  0.4041  0.0988  11.00000  0.05    0.21
Q4    1   0.0289  0.8389  0.1285  11.00000  0.05    0.20
Q5    1   0.5209  0.4577 -0.0906  11.00000  0.05    0.20
;
