# Supplementary material for: 3,6-Di­chloro-9-(prop-2-yn-1-yl)-9H-carbazole
Source: Acta Crystallogr Sect E Struct Rep Online. 2013 Dec 7;70(Pt 1):o27. doi: 10.1107/S1600536813032777 (PMC3914073; doi:10.1107/S1600536813032777)
Supplement: Supplementary file 2 [file e-70-00o27-Isup2.hkl]

#
# h,k,l, Fc-squared, Fo-squared, sigma(Fo-squared), status flag
#
data_I
_shelx_title ' SKM016_0m in P2(1)2(1)2(1)'
_shelx_refln_list_code          4
_shelx_F_calc_maximum      139.23
_exptl_crystal_F_000       560.00
_reflns_d_resolution_high  0.8307

loop_
 _space_group_symop_operation_xyz
 'x, y, z'
 '-x+1/2, -y, z+1/2'
 '-x, y+1/2, -z+1/2'
 'x+1/2, -y+1/2, -z'

_cell_length_a     3.9825
_cell_length_b    11.1705
_cell_length_c    27.4417
_cell_angle_alpha  90.000
_cell_angle_beta   90.000
_cell_angle_gamma  90.000

_shelx_F_squared_multiplier     1.000

loop_
 _refln_index_h
 _refln_index_k
 _refln_index_l
 _refln_F_squared_calc
 _refln_F_squared_meas
 _refln_F_squared_sigma
 _refln_observed_status
   2   0   0       5138.98       5159.53       263.84 o
   4   0   0        211.15        227.50        13.37 o
   1   1   0      10329.71      10705.23       693.25 o
   2   1   0        484.94        560.92        14.27 o
   3   1   0        497.93        586.66        10.38 o
   4   1   0         29.60         31.10         3.29 o
   0   2   0       2075.18       2266.98        10.59 o
   1   2   0       4520.86       4459.45       465.08 o
   2   2   0        273.33        272.26        12.57 o
   3   2   0         38.87         45.51         3.16 o
   4   2   0         83.19         88.74         5.18 o
   1   3   0        732.95        754.64        48.13 o
   2   3   0        255.90        310.57        11.94 o
   3   3   0         14.34         17.74         2.40 o
   4   3   0        445.44        444.04         7.97 o
   0   4   0       9985.97      10369.28       713.66 o
   1   4   0       5144.73       5857.85       308.57 o
   2   4   0        912.49        831.45        25.55 o
   3   4   0        333.46        336.98        14.54 o
   4   4   0        868.63        915.56        32.68 o
   1   5   0        153.87        192.00        15.43 o
   2   5   0       1064.08       1094.58        52.53 o
   3   5   0        184.62        190.33        13.12 o
   4   5   0          4.98          7.88         3.27 o
   0   6   0        318.93        334.34        22.72 o
   1   6   0          3.42          1.70         1.58 o
   2   6   0          2.68          3.06         2.05 o
   3   6   0        690.58        618.04        42.81 o
   4   6   0          8.61          4.99         3.22 o
   1   7   0        309.37        313.34        22.33 o
   2   7   0        180.98        182.47        11.19 o
   3   7   0         19.90         19.45         2.85 o
   4   7   0          0.27          1.17         4.61 o
   0   8   0        109.29         81.81         5.17 o
   1   8   0       4085.49       4087.24       160.87 o
   2   8   0        257.44        227.25        14.67 o
   3   8   0        486.53        460.62        28.58 o
   1   9   0         12.98         11.45         2.81 o
   2   9   0        259.44        278.83        12.98 o
   3   9   0          7.21          7.34         3.02 o
   0  10   0          4.28          5.18         3.89 o
   1  10   0          1.62          1.97         2.47 o
   2  10   0        112.53         94.66         4.73 o
   3  10   0        177.07        186.44        14.51 o
   1  11   0        236.60        232.53        14.42 o
   2  11   0         14.23          5.23         2.89 o
   0  12   0        415.48        406.60        27.41 o
   1  12   0        637.64        645.73        39.34 o
   2  12   0          2.16         -2.13         3.07 o
   1  13   0          1.02          4.77         5.11 o
   1   0   1        156.82        174.86         1.62 o
   2   0   1        224.69        208.46         7.88 o
   3   0   1        207.93        224.75         4.75 o
   4   0   1        214.62        211.90         5.14 o
  -4   1   1         52.25         48.70         4.11 o
  -3   1   1        179.65        187.61         4.15 o
  -2   1   1        702.16        652.39        18.80 o
  -1   1   1       1865.07       1897.94       123.14 o
   0   1   1       1160.92       1197.52        41.29 o
   1   1   1       1611.23       1685.48        76.13 o
   2   1   1        626.26        608.64        15.24 o
   3   1   1        178.23        187.88         6.94 o
   4   1   1         35.03         35.58         3.25 o
  -4   2   1        357.12        350.60        10.46 o
  -3   2   1        108.43        113.33         4.93 o
  -2   2   1       4461.81       4290.30       146.07 o
  -1   2   1       4808.02       5034.91       252.53 o
   0   2   1        491.08        459.89        16.48 o
   1   2   1       4618.90       4820.30       297.16 o
   2   2   1       4295.67       4388.75       149.11 o
   3   2   1        116.27        113.14         3.97 o
   4   2   1        345.37        349.14         7.88 o
  -4   3   1        405.68        419.98        11.01 o
  -3   3   1        125.27        128.96         3.94 o
  -2   3   1       2640.78       2720.98        73.45 o
  -1   3   1       1255.93       1330.96        59.67 o
   0   3   1       1497.34       1549.36        60.34 o
   1   3   1       1268.10       1329.38       107.65 o
   2   3   1       2389.05       2419.06        63.95 o
   3   3   1        110.97        116.12         4.21 o
   4   3   1        387.58        408.52         8.21 o
  -4   4   1        108.96        124.71        10.72 o
  -3   4   1        260.87        261.54        10.14 o
  -2   4   1        122.36        119.11         5.46 o
  -1   4   1        515.66        540.72        27.74 o
   0   4   1        125.17        101.34         5.77 o
   1   4   1        555.12        596.63        28.40 o
   2   4   1         79.01         80.66         3.12 o
   3   4   1        261.30        268.90         6.99 o
   4   4   1         98.09        106.89         5.76 o
  -4   5   1        196.64        191.32         6.91 o
  -3   5   1        245.24        244.30        23.09 o
  -2   5   1        286.69        294.37        12.50 o
  -1   5   1        679.92        603.43        30.41 o
   0   5   1         61.06         45.16         2.68 o
   1   5   1        684.84        626.16        44.76 o
   2   5   1        272.19        254.59        13.24 o
   3   5   1        320.91        327.31        13.75 o
   4   5   1        177.63        171.29        14.70 o
  -4   6   1         47.14         48.41         5.15 o
  -3   6   1       1579.18       1485.86       110.47 o
  -2   6   1       1490.72       1420.60        60.20 o
  -1   6   1        870.57        807.04        28.76 o
   0   6   1       1282.34       1171.97        63.77 o
   1   6   1        884.68        852.42        41.51 o
   2   6   1       1519.44       1439.60        69.49 o
   3   6   1       1629.11       1563.13        94.62 o
   4   6   1         35.96         32.37         3.97 o
  -4   7   1        210.31        228.93         9.00 o
  -3   7   1          1.82          2.77         3.61 o
  -2   7   1        165.10        152.12         9.77 o
  -1   7   1         95.61         88.56         9.56 o
   0   7   1        915.77        834.14        27.81 o
   1   7   1        108.91         99.02         4.81 o
   2   7   1        227.09        207.25        11.88 o
   3   7   1          0.62          1.84         2.66 o
   4   7   1        222.81        227.51         8.79 o
  -3   8   1         81.10         69.39         4.79 o
  -2   8   1        321.77        293.99         8.72 o
  -1   8   1          9.28          9.09         3.15 o
   0   8   1        680.92        682.91        14.31 o
   1   8   1          8.58          8.05         2.66 o
   2   8   1        295.47        285.27         8.60 o
   3   8   1         66.87         62.17         5.32 o
  -3   9   1        197.84        190.16        12.54 o
  -2   9   1         61.41         54.29         4.53 o
  -1   9   1       1156.88       1145.33        26.90 o
   0   9   1         17.43         14.40         2.73 o
   1   9   1       1140.80       1118.94        49.09 o
   2   9   1         60.09         55.79         5.17 o
   3   9   1        176.83        180.60         5.62 o
  -3  10   1        475.04        467.05        29.26 o
  -2  10   1         10.31          9.69         2.54 o
  -1  10   1        453.18        466.50         9.41 o
   0  10   1       1013.77       1030.34        43.41 o
   1  10   1        407.37        412.82         6.70 o
   2  10   1          7.45          5.31         2.56 o
   3  10   1        436.37        424.93        19.62 o
  -2  11   1        139.88        137.76         4.53 o
  -1  11   1         92.15         97.21         5.30 o
   0  11   1        568.22        591.66        23.09 o
   1  11   1         69.26         70.13         5.11 o
   2  11   1        146.44        151.63         4.51 o
  -2  12   1         95.57        101.90         8.14 o
  -1  12   1         69.00         81.80        10.74 o
   0  12   1         52.60         61.98         5.45 o
   1  12   1         81.91         76.74         5.19 o
   2  12   1         94.58         97.17         5.21 o
  -1  13   1        196.39        171.73         9.05 o
   0  13   1        112.87        114.65         7.04 o
   1  13   1        211.09        170.68         8.71 o
   0   0   2        252.14        283.90         1.26 o
   1   0   2       7214.62       8219.54       171.12 o
   2   0   2         71.49         68.96         2.67 o
   3   0   2        712.83        792.61        21.26 o
   4   0   2         48.26         46.37         4.01 o
  -4   1   2        320.68        329.12         8.22 o
  -3   1   2        136.07        139.66         5.53 o
  -2   1   2        926.57        915.56        26.16 o
  -1   1   2       4761.18       5059.60       283.01 o
   0   1   2       4604.67       4329.89       333.55 o
   1   1   2       4715.80       5269.74       193.25 o
   2   1   2        822.40        853.46        17.53 o
   3   1   2        160.05        164.39         3.83 o
   4   1   2        339.61        358.73         7.78 o
  -4   2   2        314.43        322.97         6.43 o
  -3   2   2        417.77        410.36         9.89 o
  -2   2   2        467.53        468.17        14.77 o
  -1   2   2      18907.65      17262.04      1182.72 o
   0   2   2       7326.70       6935.83       474.07 o
   1   2   2      19384.66      17514.70      1335.35 o
   2   2   2        394.56        423.53        15.75 o
   3   2   2        428.30        419.03         5.98 o
   4   2   2        282.40        298.47         5.39 o
  -4   3   2         54.57         67.12         8.13 o
  -3   3   2        463.10        487.24        11.58 o
  -2   3   2       2752.31       2926.38        83.62 o
  -1   3   2       1335.59       1311.04        64.30 o
   0   3   2       1456.08       1525.43        85.67 o
   1   3   2       1446.41       1319.02       158.05 o
   2   3   2       3015.92       3296.00        77.88 o
   3   3   2        396.32        421.56        13.15 o
   4   3   2         58.82         55.83         5.13 o
  -4   4   2        120.16        117.53        10.81 o
  -3   4   2        648.21        655.17        25.24 o
  -2   4   2        457.77        467.05        17.25 o
  -1   4   2        455.62        537.85        34.25 o
   0   4   2        317.85        326.57        17.53 o
   1   4   2        489.08        573.52        34.34 o
   2   4   2        443.37        460.74        13.89 o
   3   4   2        603.96        621.47        15.35 o
   4   4   2        126.30        128.42        11.51 o
  -4   5   2        193.69        191.67         5.92 o
  -3   5   2        141.19        144.73         7.09 o
  -2   5   2        176.96        176.44        10.02 o
  -1   5   2        378.29        441.46        27.86 o
   0   5   2       1289.18       1182.39        35.51 o
   1   5   2        357.17        425.74        30.58 o
   2   5   2        243.43        249.42        11.47 o
   3   5   2        142.45        151.30         5.34 o
   4   5   2        142.67        127.53        12.80 o
  -4   6   2        276.43        288.31         6.82 o
  -3   6   2        464.42        431.11        21.32 o
  -2   6   2        661.11        641.09        29.78 o
  -1   6   2       1480.80       1409.73        59.36 o
   0   6   2       5628.80       5816.19       219.67 o
   1   6   2       1620.07       1531.19        96.47 o
   2   6   2        691.32        680.56        33.39 o
   3   6   2        455.36        453.49        21.04 o
   4   6   2        254.73        259.50         9.37 o
  -4   7   2          5.98         10.97         4.48 o
  -3   7   2        249.79        250.17        22.18 o
  -2   7   2        237.93        211.85        10.70 o
  -1   7   2        593.28        572.44        19.23 o
   0   7   2        705.05        714.80        21.76 o
   1   7   2        716.50        673.37        44.24 o
   2   7   2        225.48        217.26        13.71 o
   3   7   2        215.72        228.26        10.61 o
   4   7   2          9.28          8.58         4.73 o
  -3   8   2          7.41          5.77         2.68 o
  -2   8   2        791.03        766.70        20.23 o
  -1   8   2        394.31        362.53        14.40 o
   0   8   2        141.73        162.80         5.50 o
   1   8   2        423.51        397.99        17.44 o
   2   8   2        816.80        793.59        68.51 o
   3   8   2          8.59          8.77         3.03 o
  -3   9   2         64.78         60.02         8.00 o
  -2   9   2        296.22        270.55        13.15 o
  -1   9   2        179.97        164.33         4.88 o
   0   9   2        316.79        304.90         5.77 o
   1   9   2        214.24        195.82         7.47 o
   2   9   2        270.65        255.73        17.21 o
   3   9   2         54.15         49.02         4.77 o
  -3  10   2        115.10        130.86        10.19 o
  -2  10   2        910.00        860.56        23.60 o
  -1  10   2        131.15        136.16         4.63 o
   0  10   2        799.38        807.38        35.81 o
   1  10   2        126.95        124.41         4.96 o
   2  10   2        935.46        876.03        26.40 o
   3  10   2        115.63        106.70         8.18 o
  -2  11   2         38.69         46.08         4.11 o
  -1  11   2        255.93        266.38        10.46 o
   0  11   2         17.45         17.00         3.07 o
   1  11   2        247.45        248.77         7.38 o
   2  11   2         33.46         42.07         4.36 o
  -2  12   2        113.71        133.12         7.20 o
  -1  12   2        183.29        186.93        13.64 o
   0  12   2        103.87        110.39         7.50 o
   1  12   2        197.30        195.32         8.49 o
   2  12   2         95.80        113.63         8.89 o
  -1  13   2        366.80        336.72        10.39 o
   0  13   2          0.15          4.21         3.79 o
   1  13   2        358.81        307.28        10.55 o
   1   0   3      13603.64      13653.94       377.95 o
   2   0   3        125.90        128.95         6.10 o
   3   0   3       2368.65       2520.22        51.53 o
   4   0   3        111.53        110.21         4.67 o
  -4   1   3         93.49         98.89         4.87 o
  -3   1   3        288.94        279.44         4.48 o
  -2   1   3         48.69         47.43         4.09 o
  -1   1   3       3308.49       3164.68       256.91 o
   0   1   3        278.84        271.64        22.33 o
   1   1   3       3381.29       3665.28        92.43 o
   2   1   3         38.83         37.25         2.93 o
   3   1   3        320.41        328.55         6.99 o
   4   1   3        101.58        113.17         5.22 o
  -4   2   3         22.43         19.97         3.48 o
  -3   2   3         25.33         27.53         2.43 o
  -2   2   3        999.38       1043.07        25.03 o
  -1   2   3       4641.64       5029.35       205.50 o
   0   2   3        641.97        604.00        43.50 o
   1   2   3       4588.78       4759.08       439.73 o
   2   2   3       1036.70       1173.07        22.95 o
   3   2   3         18.16         20.89         2.42 o
   4   2   3         24.01         19.85         2.70 o
  -4   3   3        119.53        115.59         6.16 o
  -3   3   3        250.69        251.39         7.44 o
  -2   3   3        466.01        470.32        13.25 o
  -1   3   3        354.27        424.19        15.00 o
   0   3   3        139.82        126.63         7.80 o
   1   3   3        443.07        450.90        51.97 o
   2   3   3        428.65        433.38        11.00 o
   3   3   3        200.17        206.19         7.95 o
   4   3   3        132.16        129.40         6.23 o
  -4   4   3        132.93        145.30         7.23 o
  -3   4   3       1932.39       1921.13        54.50 o
  -2   4   3       3323.64       3414.69       112.81 o
  -1   4   3       3352.70       3174.81       177.70 o
   0   4   3       2127.14       2138.45       126.26 o
   1   4   3       3473.36       3285.74       282.08 o
   2   4   3       3371.31       3625.70       128.50 o
   3   4   3       2049.56       2142.10        49.10 o
   4   4   3        137.03        142.78        12.63 o
  -4   5   3        104.53        109.18         6.26 o
  -3   5   3       1281.43       1266.47        80.20 o
  -2   5   3        702.86        681.33        33.51 o
  -1   5   3        334.54        342.30        17.95 o
   0   5   3         12.02         13.39         2.41 o
   1   5   3        354.39        345.96        27.14 o
   2   5   3        705.62        703.76        31.59 o
   3   5   3       1329.03       1384.68        47.40 o
   4   5   3        141.27        133.49        13.70 o
  -4   6   3        138.34        130.09        12.27 o
  -3   6   3        179.38        171.39        12.08 o
  -2   6   3        161.97        165.66         7.40 o
  -1   6   3          1.72          2.85         1.50 o
   0   6   3          1.47         -1.46         1.46 o
   1   6   3          1.55          5.29         2.28 o
   2   6   3        141.17        146.02        11.25 o
   3   6   3        169.79        177.66        11.55 o
   4   6   3        158.11        144.28        23.00 o
  -4   7   3         79.51         81.45         7.24 o
  -3   7   3         95.73         87.00         5.35 o
  -2   7   3        312.61        301.87        17.82 o
  -1   7   3        653.72        600.43        18.19 o
   0   7   3        171.10        170.39         5.21 o
   1   7   3        648.26        585.35        62.32 o
   2   7   3        286.30        266.22        16.11 o
   3   7   3        109.52        105.01         4.99 o
   4   7   3         72.54         71.31         7.41 o
  -3   8   3        106.18        109.31         5.43 o
  -2   8   3       1496.85       1457.04        67.36 o
  -1   8   3        113.62        105.63         4.50 o
   0   8   3        815.73        781.02        14.67 o
   1   8   3        114.27        100.15         6.72 o
   2   8   3       1413.24       1417.97        65.21 o
   3   8   3         93.89         92.07         6.29 o
  -3   9   3         52.48         53.35         6.26 o
  -2   9   3        290.82        284.10         8.31 o
  -1   9   3        511.91        480.86        13.30 o
   0   9   3        247.72        239.35         6.42 o
   1   9   3        493.62        459.23        18.15 o
   2   9   3        300.96        279.76        15.82 o
   3   9   3         59.16         58.92         5.36 o
  -3  10   3        126.53        130.21         5.55 o
  -2  10   3        182.83        179.46         4.79 o
  -1  10   3        134.82        141.26         6.39 o
   0  10   3        115.36        103.87         5.29 o
   1  10   3        136.03        133.82         6.98 o
   2  10   3        144.73        134.53         7.91 o
   3  10   3        127.66        146.86         7.11 o
  -2  11   3         80.47         81.70         4.38 o
  -1  11   3         25.36         25.49         3.52 o
   0  11   3          6.13          5.56         2.52 o
   1  11   3         23.25         19.07         3.25 o
   2  11   3         97.22         91.69         8.03 o
  -1  12   3         30.85         33.93         7.49 o
   0  12   3        567.68        583.89        19.10 o
   1  12   3         35.22         41.71         4.44 o
   2  12   3        372.36        417.61        18.68 o
  -1  13   3         51.55         56.82         8.75 o
   0  13   3          0.50          4.16         3.73 o
   0   0   4         83.66         92.03         2.95 o
   1   0   4         60.44         61.46         5.74 o
   2   0   4        229.08        225.39         8.62 o
   3   0   4        194.64        187.95         4.13 o
   4   0   4         16.12         19.79         2.86 o
  -4   1   4         85.61         88.73         4.77 o
  -3   1   4        632.53        663.63         7.25 o
  -2   1   4        381.03        368.57        11.77 o
  -1   1   4       4939.43       5064.99       190.05 o
   0   1   4        242.15        215.09        11.18 o
   1   1   4       5281.75       6032.37       158.36 o
   2   1   4        391.51        416.79        11.78 o
   3   1   4        634.79        673.93        17.64 o
   4   1   4         90.40         92.82         7.49 o
  -4   2   4         15.72         15.30         3.40 o
  -3   2   4        309.52        302.34         7.09 o
  -2   2   4        751.19        778.54        23.52 o
  -1   2   4       1700.31       1734.90        43.89 o
   0   2   4        353.07        329.86        28.41 o
   1   2   4       1568.96       1502.65       132.07 o
   2   2   4        821.19        909.96        25.93 o
   3   2   4        292.46        298.86        11.04 o
   4   2   4         12.95         11.56         2.52 o
  -4   3   4        118.97        120.41         4.71 o
  -3   3   4       1014.24       1031.29        23.53 o
  -2   3   4        403.08        388.69         9.23 o
  -1   3   4       1334.67       1407.85        68.26 o
   0   3   4        367.36        404.15        17.47 o
   1   3   4        984.08        891.86       113.93 o
   2   3   4        387.71        408.10        11.01 o
   3   3   4       1030.70       1073.94        23.36 o
   4   3   4        110.29        111.56         4.69 o
  -4   4   4        105.91        123.39         5.46 o
  -3   4   4       1325.32       1292.83        35.77 o
  -2   4   4       1899.20       1963.28        65.15 o
  -1   4   4        597.89        635.91        32.08 o
   0   4   4       1573.78       1601.31        75.94 o
   1   4   4        561.71        565.15        51.12 o
   2   4   4       1960.92       2126.12        64.52 o
   3   4   4       1191.96       1250.98        30.06 o
   4   4   4        114.78        122.34        15.01 o
  -4   5   4        524.36        547.32        11.84 o
  -3   5   4        140.98        146.77         4.93 o
  -2   5   4        668.03        635.54        18.95 o
  -1   5   4       1228.59       1227.41        58.57 o
   0   5   4          6.63         11.02         2.72 o
   1   5   4       1268.98       1206.57        85.98 o
   2   5   4        733.22        740.98        36.82 o
   3   5   4        194.18        207.39         7.52 o
   4   5   4        447.10        408.31        49.14 o
  -4   6   4        441.43        404.24        13.21 o
  -3   6   4         14.72         13.72         2.86 o
  -2   6   4        874.57        832.12        32.25 o
  -1   6   4        236.99        238.03         6.91 o
   0   6   4        564.76        530.58        20.86 o
   1   6   4        198.04        191.62        10.00 o
   2   6   4        889.79        863.36        52.46 o
   3   6   4          5.76          3.14         2.65 o
   4   6   4        432.68        350.65        49.52 o
  -4   7   4        487.99        486.72        10.93 o
  -3   7   4        111.82        119.20         7.18 o
  -2   7   4        256.31        234.73        12.44 o
  -1   7   4        741.04        667.37        20.60 o
   0   7   4        126.38        117.08         6.23 o
   1   7   4        715.87        658.37        49.13 o
   2   7   4        291.06        283.63        17.92 o
   3   7   4         96.93        102.88         8.39 o
   4   7   4        441.17        374.24        10.09 o
  -3   8   4        356.41        345.73        23.29 o
  -2   8   4        211.17        184.77         5.21 o
  -1   8   4        310.07        284.88         9.93 o
   0   8   4         91.82         86.89         4.39 o
   1   8   4        362.13        340.15        23.13 o
   2   8   4        172.26        152.93        11.77 o
   3   8   4        344.12        337.12         7.43 o
  -3   9   4         30.32         26.82         3.27 o
  -2   9   4        392.52        396.32         9.35 o
  -1   9   4        150.49        148.73         5.51 o
   0   9   4       1288.99       1281.34        37.71 o
   1   9   4        130.43        130.84         5.87 o
   2   9   4        378.53        382.18        20.42 o
   3   9   4         38.85         44.59         4.59 o
  -3  10   4          5.58          4.06         7.83 o
  -2  10   4        146.03        139.45         4.66 o
  -1  10   4        300.78        285.35         8.47 o
   0  10   4       1059.16       1073.32        39.06 o
   1  10   4        297.97        291.93         6.12 o
   2  10   4        180.93        165.17         9.64 o
   3  10   4          5.46          1.67         2.69 o
  -2  11   4         85.12         94.48         7.00 o
  -1  11   4        122.75        127.25         5.46 o
   0  11   4        134.61        124.74         5.67 o
   1  11   4        101.46        100.18         4.73 o
   2  11   4         88.21         93.69         4.19 o
  -1  12   4        143.78        152.89        14.36 o
   0  12   4          0.42          3.44         2.93 o
   1  12   4        160.40        164.57         8.13 o
   2  12   4        193.44        209.39         6.74 o
   0  13   4        211.54        229.28        19.43 o
   1  13   4          0.67          2.76         4.27 o
   1   0   5         66.76         73.32         2.45 o
   2   0   5         27.27         26.88         2.61 o
   3   0   5         10.97         12.33         2.11 o
   4   0   5        116.85        114.17         4.82 o
  -4   1   5        203.13        189.90         5.43 o
  -3   1   5        215.54        219.48         6.20 o
  -2   1   5        283.23        287.11         9.69 o
  -1   1   5       1453.67       1556.11        54.18 o
   0   1   5       3055.30       3065.73       269.62 o
   1   1   5       1445.89       1553.26        30.26 o
   2   1   5        245.22        263.36        10.08 o
   3   1   5        167.50        163.48         6.28 o
   4   1   5        226.67        222.30         5.49 o
  -4   2   5        183.41        206.47         5.19 o
  -3   2   5        855.46        882.15        20.74 o
  -2   2   5       2961.78       3015.94        63.23 o
  -1   2   5        199.57        193.02         3.67 o
   0   2   5       8164.15       7806.38       714.48 o
   1   2   5        202.88        180.15         8.93 o
   2   2   5       2883.30       3136.83        90.83 o
   3   2   5        826.90        886.32        18.58 o
   4   2   5        201.63        213.03         8.56 o
  -4   3   5        306.72        321.73        10.59 o
  -3   3   5        346.29        340.66         8.77 o
  -2   3   5        497.15        569.10        18.46 o
  -1   3   5       1919.64       1904.11        86.76 o
   0   3   5        236.06        229.89        19.15 o
   1   3   5       1773.14       1576.94       169.53 o
   2   3   5        501.06        614.34        15.42 o
   3   3   5        373.64        384.84         8.54 o
   4   3   5        310.57        328.34         7.51 o
  -4   4   5        238.12        247.01         6.22 o
  -3   4   5        239.62        227.44         9.39 o
  -2   4   5        616.74        612.31        20.53 o
  -1   4   5         99.16        101.44         5.11 o
   0   4   5        105.90        123.31         5.82 o
   1   4   5         92.62         87.62        10.19 o
   2   4   5        615.06        642.04        27.48 o
   3   4   5        267.16        270.93         8.25 o
   4   4   5        250.19        250.99        10.24 o
  -4   5   5        581.04        592.20         7.92 o
  -3   5   5        119.28        113.43         4.52 o
  -2   5   5         78.33         80.03         5.49 o
  -1   5   5        242.51        242.60        13.18 o
   0   5   5         79.45         68.74         2.66 o
   1   5   5        270.34        252.80        11.50 o
   2   5   5        128.99        154.04         9.50 o
   3   5   5        104.64         99.98         6.08 o
   4   5   5        580.25        501.46        66.54 o
  -4   6   5        505.12        511.47         8.94 o
  -3   6   5        138.89        124.81         7.67 o
  -2   6   5        203.86        186.99         8.38 o
  -1   6   5       1264.45       1183.27        35.77 o
   0   6   5        272.50        203.99         5.19 o
   1   6   5       1326.75       1261.13        62.56 o
   2   6   5        279.35        253.56        10.25 o
   3   6   5        224.19        229.98         8.04 o
   4   6   5        523.79        484.02        75.31 o
  -4   7   5        332.66        341.54         9.88 o
  -3   7   5        412.88        396.82        27.45 o
  -2   7   5        396.51        360.11        17.74 o
  -1   7   5       1332.42       1282.69        35.02 o
   0   7   5       1951.37       2016.38        36.76 o
   1   7   5       1274.81       1312.80        80.70 o
   2   7   5        417.03        413.40        23.98 o
   3   7   5        390.89        375.77        22.23 o
   4   7   5        395.66        332.49        10.05 o
  -3   8   5         53.86         57.04         6.70 o
  -2   8   5         16.09         15.15         2.51 o
  -1   8   5        215.69        205.44         5.34 o
   0   8   5         42.10         47.18         3.21 o
   1   8   5        186.32        186.75        14.41 o
   2   8   5         16.34         18.01         2.80 o
   3   8   5         48.03         49.34         6.68 o
  -3   9   5         78.56         82.54         4.80 o
  -2   9   5         37.49         37.72         3.24 o
  -1   9   5         47.22         44.19         4.29 o
   0   9   5        671.63        693.56        19.04 o
   1   9   5         52.12         52.39         4.99 o
   2   9   5         31.17         32.39         3.82 o
   3   9   5         76.74         74.43         6.85 o
  -3  10   5        279.85        309.06        19.18 o
  -2  10   5         19.35         16.87         2.63 o
  -1  10   5        968.19        968.12        31.62 o
   0  10   5       1156.50       1197.50        40.20 o
   1  10   5        838.64        898.14        19.85 o
   2  10   5         16.08         10.20         2.59 o
   3  10   5        277.77        285.56        13.39 o
  -2  11   5        484.55        468.20        26.52 o
  -1  11   5         19.83         17.16         2.43 o
   0  11   5        294.74        298.91        18.01 o
   1  11   5         22.73         13.67         2.50 o
   2  11   5        439.99        440.42        18.15 o
  -1  12   5        231.10        233.92        14.33 o
   0  12   5        137.62        130.51         5.38 o
   1  12   5        222.42        220.39         7.37 o
   2  12   5         35.93         38.40         4.65 o
   0  13   5        106.43        110.79        22.11 o
   0   0   6         22.03         19.11         1.08 o
   1   0   6         82.66         76.69         2.03 o
   2   0   6       1234.06       1131.66        37.83 o
   3   0   6          6.70         10.59         2.24 o
   4   0   6        761.95        753.04        17.08 o
  -4   1   6        486.84        485.43        11.89 o
  -3   1   6        353.53        356.76         7.26 o
  -2   1   6       1404.01       1394.05        38.83 o
  -1   1   6          6.51          8.89         1.39 o
   0   1   6       1966.30       1987.69       159.95 o
   1   1   6         11.26         11.72         0.54 o
   2   1   6       1249.07       1310.19        31.17 o
   3   1   6        326.48        340.92         9.82 o
   4   1   6        478.00        474.73        16.12 o
  -4   2   6        345.32        350.80         5.81 o
  -3   2   6        150.69        144.87         5.17 o
  -2   2   6        526.34        494.08        14.98 o
  -1   2   6        261.43        273.81        10.59 o
   0   2   6        187.29        198.28        17.54 o
   1   2   6        313.80        264.50         4.70 o
   2   2   6        491.15        518.07        13.83 o
   3   2   6        135.59        140.04         6.17 o
   4   2   6        330.12        326.98        12.17 o
  -4   3   6        184.36        198.09         4.96 o
  -3   3   6         19.98         23.34         2.48 o
  -2   3   6        784.41        769.25        19.68 o
  -1   3   6        551.91        609.61        27.23 o
   0   3   6       1179.52       1136.94        70.37 o
   1   3   6        599.37        552.01        45.79 o
   2   3   6        762.65        789.02        23.74 o
   3   3   6         20.20         19.75         2.34 o
   4   3   6        177.44        181.57         5.64 o
  -4   4   6        208.96        210.88         6.20 o
  -3   4   6         75.52         66.68         4.29 o
  -2   4   6       1582.03       1484.48        47.95 o
  -1   4   6       1678.14       1759.88        85.79 o
   0   4   6       4052.81       4277.15       214.22 o
   1   4   6       1698.74       1519.88       173.13 o
   2   4   6       1690.28       1710.36        83.46 o
   3   4   6        103.58        100.80         4.04 o
   4   4   6        194.97        202.80         7.45 o
  -4   5   6        165.38        163.31        13.87 o
  -3   5   6       1126.94       1088.42        63.53 o
  -2   5   6        596.74        522.62        20.02 o
  -1   5   6       1592.77       1576.54        87.07 o
   0   5   6        261.24        262.26         8.33 o
   1   5   6       1691.95       1551.66        93.87 o
   2   5   6        570.04        559.28        23.24 o
   3   5   6       1178.39       1192.88        46.53 o
   4   5   6        195.33        175.47        18.63 o
  -4   6   6        630.93        626.80        14.22 o
  -3   6   6        311.59        279.01        22.17 o
  -2   6   6        136.97        127.56         6.34 o
  -1   6   6         40.58         32.27         2.88 o
   0   6   6         35.04         37.75         5.00 o
   1   6   6         62.00         58.41         4.11 o
   2   6   6        143.64        141.75         9.63 o
   3   6   6        285.54        293.78         6.87 o
   4   6   6        642.80        567.15        99.98 o
  -3   7   6         93.48         96.35         9.60 o
  -2   7   6        515.40        481.01        23.72 o
  -1   7   6        191.21        171.90         5.63 o
   0   7   6        120.96        114.73         4.20 o
   1   7   6        250.30        241.78         9.50 o
   2   7   6        589.46        576.13        40.97 o
   3   7   6         87.95         94.02         8.48 o
  -3   8   6        619.79        577.06        25.94 o
  -2   8   6        114.46        113.98         4.53 o
  -1   8   6        474.82        434.80         9.43 o
   0   8   6         68.08         67.62         3.79 o
   1   8   6        466.23        441.53        33.39 o
   2   8   6        101.99         96.44         7.98 o
   3   8   6        677.40        666.95        26.32 o
  -3   9   6        450.99        443.93        33.05 o
  -2   9   6         86.26         81.76         5.11 o
  -1   9   6        589.30        569.68        32.66 o
   0   9   6        419.59        436.73        11.59 o
   1   9   6        567.64        532.19        58.71 o
   2   9   6         79.71         70.55         4.41 o
   3   9   6        435.21        426.35        10.70 o
  -3  10   6        139.77        163.93        29.29 o
  -2  10   6         22.20         23.06         2.70 o
  -1  10   6        105.45         98.94         4.46 o
   0  10   6         22.09         21.25         2.49 o
   1  10   6        122.01        122.44         5.20 o
   2  10   6         29.40         30.37         3.04 o
   3  10   6        124.12        128.42         7.08 o
  -2  11   6         64.65         67.49         4.61 o
  -1  11   6        227.30        246.28        15.70 o
   0  11   6        282.37        262.22         9.19 o
   1  11   6        251.72        259.59         8.86 o
   2  11   6         66.84         78.69         4.08 o
  -1  12   6        318.73        364.50        24.98 o
   0  12   6        139.96        146.86        10.02 o
   1  12   6        325.15        332.00        13.58 o
   0  13   6        153.38        172.08        34.51 o
   1   0   7        242.71        245.21        20.62 o
   2   0   7        879.17        860.78        22.63 o
   3   0   7         28.10         22.80         2.51 o
   4   0   7        543.60        541.89        10.86 o
  -4   1   7        515.75        532.45         8.21 o
  -3   1   7        210.73        220.90         5.43 o
  -2   1   7       1123.60       1088.70        33.82 o
  -1   1   7         42.29         43.33         4.37 o
   0   1   7      15942.69      15814.94      1280.01 o
   1   1   7         31.53         35.72         3.60 o
   2   1   7       1218.40       1238.84        27.82 o
   3   1   7        223.10        234.87         5.12 o
   4   1   7        507.30        500.53        18.86 o
  -4   2   7         64.37         59.02         4.24 o
  -3   2   7        226.53        228.36         4.59 o
  -2   2   7        374.48        388.42         9.29 o
  -1   2   7        146.89        158.01         6.65 o
   0   2   7       1147.44       1105.90        78.53 o
   1   2   7        159.98        135.65         6.13 o
   2   2   7        364.61        406.71        14.06 o
   3   2   7        236.96        253.31         4.84 o
   4   2   7         54.48         63.55         4.41 o
  -4   3   7        587.92        608.19        14.66 o
  -3   3   7        111.16        107.33        10.72 o
  -2   3   7        662.00        616.81        16.92 o
  -1   3   7        801.93        860.22        33.69 o
   0   3   7       4679.86       4922.61       281.81 o
   1   3   7        754.07        659.59        53.46 o
   2   3   7        745.41        750.56        25.14 o
   3   3   7        114.61        115.61         4.16 o
   4   3   7        617.60        623.07        16.23 o
  -4   4   7        121.90        133.37         9.87 o
  -3   4   7        118.12        127.01         6.21 o
  -2   4   7        361.92        332.67         9.08 o
  -1   4   7        159.77        161.03         6.58 o
   0   4   7         77.22         83.78         3.80 o
   1   4   7        122.96        105.99         5.83 o
   2   4   7        317.01        314.96        13.31 o
   3   4   7        139.72        127.46         5.46 o
   4   4   7         87.34         91.89         9.66 o
  -4   5   7         39.50         43.42         5.47 o
  -3   5   7       1471.02       1425.31       100.20 o
  -2   5   7        436.39        383.59        10.79 o
  -1   5   7       2302.53       2267.12       138.15 o
   0   5   7       2944.43       2919.79       109.97 o
   1   5   7       2138.18       1924.99       144.23 o
   2   5   7        424.13        410.92        17.23 o
   3   5   7       1431.50       1441.32        57.51 o
   4   5   7         17.09          9.77         3.86 o
  -4   6   7          8.67          4.97         3.56 o
  -3   6   7        245.41        234.84        16.63 o
  -2   6   7         79.47         75.77         4.75 o
  -1   6   7        346.94        340.38        11.13 o
   0   6   7        486.92        555.47        16.22 o
   1   6   7        341.19        347.05        18.43 o
   2   6   7         79.66         89.17         7.25 o
   3   6   7        220.85        213.22         9.52 o
   4   6   7          5.71         -0.62         3.96 o
  -3   7   7          6.07          7.93         2.72 o
  -2   7   7        399.58        376.24        18.79 o
  -1   7   7        380.11        364.27         9.55 o
   0   7   7        588.31        569.52        12.51 o
   1   7   7        344.17        346.95        20.58 o
   2   7   7        376.49        378.23        18.59 o
   3   7   7         14.86         17.26         2.86 o
  -3   8   7        116.97        140.37         6.99 o
  -2   8   7         28.19         26.79         2.53 o
  -1   8   7        110.71        109.30         3.88 o
   0   8   7        137.83        134.86         5.79 o
   1   8   7         91.44         90.62        11.77 o
   2   8   7         47.71         58.88         5.03 o
   3   8   7        126.32        139.98         8.55 o
  -3   9   7        405.52        426.10        31.69 o
  -2   9   7         86.21         82.41         4.25 o
  -1   9   7        771.87        722.92        16.45 o
   0   9   7         44.99         44.75         2.97 o
   1   9   7        767.05        770.99        44.78 o
   2   9   7         76.04         82.96         6.12 o
   3   9   7        417.23        436.20        13.16 o
  -2  10   7         50.11         49.00         4.76 o
  -1  10   7        104.18        115.98         8.54 o
   0  10   7         29.10         27.36         4.15 o
   1  10   7        115.49        118.55         4.56 o
   2  10   7         43.43         37.41         3.49 o
   3  10   7         38.05         50.78         4.66 o
  -2  11   7         57.19         49.76         4.94 o
  -1  11   7        822.56        876.37        36.49 o
   0  11   7        118.84        116.19         4.81 o
   1  11   7        814.23        865.33        23.47 o
   2  11   7         60.83         74.23         4.61 o
  -1  12   7        301.57        362.39        18.18 o
   0  12   7        148.17        148.77         5.36 o
   1  12   7        281.25        282.70        10.95 o
   0  13   7         14.37          9.29         3.52 o
   0   0   8        453.60        512.14         3.63 o
   1   0   8         40.43         44.15         1.99 o
   2   0   8        350.29        330.64        17.08 o
   3   0   8        825.42        845.58        17.48 o
   4   0   8          0.80          2.18         2.86 o
  -4   1   8        130.17        133.93         7.15 o
  -3   1   8        136.84        140.98         4.56 o
  -2   1   8       1940.03       1948.65        77.40 o
  -1   1   8        137.22        143.59         7.97 o
   0   1   8         82.89         75.95         5.25 o
   1   1   8        202.38        218.70        10.62 o
   2   1   8       1895.70       1973.56        70.81 o
   3   1   8        140.10        136.73         4.62 o
   4   1   8        164.79        154.09         8.08 o
  -4   2   8         22.10         13.24         2.56 o
  -3   2   8        622.26        625.69        11.59 o
  -2   2   8        348.10        332.83         8.23 o
  -1   2   8       1122.67       1103.45        42.84 o
   0   2   8        646.46        685.17        25.04 o
   1   2   8       1237.86       1072.41        37.17 o
   2   2   8        357.58        371.50        10.12 o
   3   2   8        650.16        681.92        14.48 o
   4   2   8         48.93         50.89         4.79 o
  -4   3   8        181.97        175.13         4.60 o
  -3   3   8         69.12         68.30         4.08 o
  -2   3   8       2528.48       2560.64        71.25 o
  -1   3   8         48.78         59.52         2.99 o
   0   3   8       3867.37       4197.08       201.27 o
   1   3   8         56.06         53.61         6.99 o
   2   3   8       2433.78       2621.42        98.72 o
   3   3   8         70.55         76.23         4.13 o
   4   3   8        173.30        165.97         8.66 o
  -4   4   8        269.38        277.38        14.33 o
  -3   4   8        256.18        252.58        12.37 o
  -2   4   8        668.82        646.10        23.22 o
  -1   4   8        114.06        142.95         7.16 o
   0   4   8          7.31          2.84         1.35 o
   1   4   8        134.48        141.39        10.20 o
   2   4   8        716.16        728.63        25.25 o
   3   4   8        288.90        304.17         8.59 o
   4   4   8        258.45        268.79        10.10 o
  -4   5   8         41.18         38.15         6.27 o
  -3   5   8       1378.53       1298.24       112.17 o
  -2   5   8        453.15        398.88        12.61 o
  -1   5   8        523.56        520.60        31.00 o
   0   5   8          1.14          0.88         1.32 o
   1   5   8        690.76        672.45        42.92 o
   2   5   8        449.23        454.20        18.71 o
   3   5   8       1346.97       1356.15        72.52 o
   4   5   8         36.00         27.26         5.12 o
  -4   6   8         69.29         73.71         5.89 o
  -3   6   8        493.57        473.29        34.12 o
  -2   6   8        195.21        183.75        10.38 o
  -1   6   8        717.98        659.03        20.25 o
   0   6   8        497.34        478.62        15.09 o
   1   6   8        749.00        704.38        42.49 o
   2   6   8        286.52        307.96        15.91 o
   3   6   8        463.23        475.58        20.87 o
   4   6   8         47.41         35.98         5.28 o
  -3   7   8         12.73         13.13         3.86 o
  -2   7   8        736.40        669.00        22.70 o
  -1   7   8       1126.91       1068.27        27.16 o
   0   7   8       1488.84       1493.44        38.08 o
   1   7   8       1139.84       1161.18        62.69 o
   2   7   8        712.37        667.87        41.08 o
   3   7   8         17.54         19.74         2.97 o
  -3   8   8        110.70        113.94         7.83 o
  -2   8   8        657.89        608.35        19.52 o
  -1   8   8        476.55        477.20         7.52 o
   0   8   8        419.61        410.05         5.94 o
   1   8   8        534.87        580.81        44.87 o
   2   8   8        632.06        576.86        39.95 o
   3   8   8        129.20        129.38         9.12 o
  -3   9   8        146.54        156.77         9.54 o
  -2   9   8          6.10          4.88         2.43 o
  -1   9   8        412.04        399.22        15.06 o
   0   9   8         76.82         83.63         4.29 o
   1   9   8        447.62        444.20        21.60 o
   2   9   8          9.63          2.39         2.70 o
   3   9   8        133.01        139.23         5.26 o
  -2  10   8        311.36        318.73         7.97 o
  -1  10   8        359.16        353.38        12.73 o
   0  10   8        148.61        174.66         6.54 o
   1  10   8        317.95        321.16        10.63 o
   2  10   8        334.97        348.53        11.40 o
  -2  11   8        173.59        170.18         7.57 o
  -1  11   8       1139.86       1248.49        68.15 o
   0  11   8        253.60        230.37        13.62 o
   1  11   8       1119.31       1202.93        55.32 o
   2  11   8        173.99        178.45         7.74 o
  -1  12   8         37.01         47.76        11.17 o
   0  12   8        121.00        126.64        10.69 o
   1  12   8         39.91         40.22         5.05 o
   0  13   8         17.43          8.29         4.36 o
   1   0   9        244.30        209.00         6.02 o
   2   0   9         27.44         35.64         2.59 o
   3   0   9        776.44        816.58        21.35 o
   4   0   9         71.10         75.26         7.60 o
  -4   1   9         33.24         32.55         4.51 o
  -3   1   9       1048.97       1078.40        23.73 o
  -2   1   9          0.99          5.32         1.43 o
  -1   1   9       3685.37       3661.37       176.67 o
   0   1   9        896.46        948.35        77.17 o
   1   1   9       3695.60       3606.12        23.41 o
   2   1   9          5.32          6.78         2.05 o
   3   1   9       1025.47       1087.14        22.70 o
   4   1   9         32.53         32.64         4.43 o
  -4   2   9        167.76        173.27         4.93 o
  -3   2   9        251.73        235.71         7.40 o
  -2   2   9        373.60        380.98         9.57 o
  -1   2   9        664.09        702.71        25.51 o
   0   2   9       1353.33       1416.69        60.50 o
   1   2   9        641.92        688.41        31.40 o
   2   2   9        334.79        360.30        12.83 o
   3   2   9        264.46        266.26         7.81 o
   4   2   9        173.12        177.44         8.03 o
  -4   3   9        226.95        227.66         6.30 o
  -3   3   9        279.91        282.73        10.37 o
  -2   3   9        710.48        743.64        21.15 o
  -1   3   9       3789.23       3852.76       199.52 o
   0   3   9         90.41         86.52         2.72 o
   1   3   9       3747.88       3530.63       141.71 o
   2   3   9        759.71        838.65        26.25 o
   3   3   9        319.96        332.40         6.96 o
   4   3   9        223.02        223.76         7.57 o
  -4   4   9         13.17         23.58         8.39 o
  -3   4   9        184.33        187.76         9.37 o
  -2   4   9        121.87        119.71         4.53 o
  -1   4   9        685.78        658.10        40.94 o
   0   4   9         76.75         75.35         3.71 o
   1   4   9        718.98        601.83        48.34 o
   2   4   9        104.82        114.56         5.43 o
   3   4   9        151.85        156.12         6.55 o
   4   4   9          7.04         12.90         2.84 o
  -4   5   9        562.19        552.89        19.85 o
  -3   5   9        107.57        105.15         5.46 o
  -2   5   9        192.18        169.09         9.55 o
  -1   5   9        670.56        630.87        28.95 o
   0   5   9       2371.05       2513.58        39.62 o
   1   5   9        710.17        657.32        38.44 o
   2   5   9        175.23        173.11         8.06 o
   3   5   9        133.27        146.26         4.88 o
   4   5   9        546.95        494.94        20.39 o
  -4   6   9        123.87        125.55         8.08 o
  -3   6   9         19.22         21.27         6.10 o
  -2   6   9         34.41         31.07         3.91 o
  -1   6   9        204.37        193.54         7.33 o
   0   6   9        615.07        596.28        16.34 o
   1   6   9        228.30        235.79        14.95 o
   2   6   9         29.90         28.71         2.79 o
   3   6   9         40.15         46.31         3.53 o
   4   6   9        108.86        103.26         8.25 o
  -3   7   9         53.14         50.95         5.38 o
  -2   7   9       1168.33       1159.44        41.32 o
  -1   7   9        302.44        259.14         9.34 o
   0   7   9        471.70        434.29        16.96 o
   1   7   9        360.30        352.06        21.94 o
   2   7   9       1182.57       1206.32        43.59 o
   3   7   9         60.62         58.49         4.35 o
  -3   8   9        136.52        137.58        10.87 o
  -2   8   9        403.17        399.98        14.29 o
  -1   8   9        102.27         92.18         3.97 o
   0   8   9        584.27        573.39        15.96 o
   1   8   9        106.08        115.18         5.35 o
   2   8   9        412.99        429.08        27.98 o
   3   8   9        144.22        139.49         5.09 o
  -3   9   9          7.22          1.59         3.59 o
  -2   9   9        242.09        230.58         7.78 o
  -1   9   9         11.13         11.44         2.31 o
   0   9   9       1370.38       1270.24        55.97 o
   1   9   9          9.94          7.98         2.55 o
   2   9   9        223.12        217.45        12.66 o
   3   9   9          6.72          9.11         2.93 o
  -2  10   9        104.34        105.25         5.95 o
  -1  10   9        108.71        107.25         4.04 o
   0  10   9        486.96        499.40        20.59 o
   1  10   9        123.48        127.66         7.29 o
   2  10   9        103.04        112.44         4.53 o
  -2  11   9        597.10        601.89        43.19 o
  -1  11   9          3.80          6.33         2.69 o
   0  11   9        264.26        267.23         6.45 o
   1  11   9          3.34          5.44         2.42 o
   2  11   9        596.38        637.77        19.47 o
  -1  12   9         38.68         47.08         5.94 o
   0  12   9        203.89        204.69        12.47 o
   1  12   9         37.49         28.61         5.26 o
   0   0  10       1379.64       1531.49        64.57 o
   1   0  10        691.29        699.46        18.76 o
   2   0  10        167.70        175.33         3.88 o
   3   0  10        164.54        171.30         6.80 o
   4   0  10         30.28         31.56         3.54 o
  -4   1  10        117.89        119.41         5.91 o
  -3   1  10       1428.11       1480.92        27.36 o
  -2   1  10        456.65        486.36        11.55 o
  -1   1  10       7794.90       7851.73       254.50 o
   0   1  10        645.64        677.62        48.29 o
   1   1  10       7584.90       7990.72       161.20 o
   2   1  10        447.44        483.52        15.12 o
   3   1  10       1450.81       1509.46        34.84 o
   4   1  10        107.28        101.74         4.97 o
  -4   2  10        424.23        408.86         6.00 o
  -3   2  10        211.53        203.30         6.53 o
  -2   2  10        141.20        143.77         5.67 o
  -1   2  10        347.36        372.26        17.82 o
   0   2  10        469.11        541.50        26.51 o
   1   2  10        408.74        426.20        18.42 o
   2   2  10        147.80        169.14         9.62 o
   3   2  10        208.42        217.99         7.09 o
   4   2  10        438.46        421.14        15.42 o
  -4   3  10        176.56        175.26         4.36 o
  -3   3  10       1321.89       1265.94        67.79 o
  -2   3  10        843.70        829.12        22.35 o
  -1   3  10       2561.76       2574.56       173.00 o
   0   3  10        812.56       1039.39        35.67 o
   1   3  10       2672.36       2578.43       108.57 o
   2   3  10        821.49        873.18        29.66 o
   3   3  10       1272.85       1321.49        43.34 o
   4   3  10        178.39        183.08         5.43 o
  -4   4  10          3.81          2.45         2.39 o
  -3   4  10        111.93        123.01         6.88 o
  -2   4  10        145.72        126.95         6.14 o
  -1   4  10        329.16        397.14        33.08 o
   0   4  10        455.79        446.68        12.46 o
   1   4  10        360.42        414.62        30.52 o
   2   4  10        169.43        173.86         8.68 o
   3   4  10        139.58        144.16         5.28 o
   4   4  10          8.19          7.01         2.84 o
  -4   5  10        174.08        178.16        10.66 o
  -3   5  10          8.99          8.10         2.81 o
  -2   5  10       1231.51       1117.00        67.59 o
  -1   5  10       2407.70       2365.47        90.71 o
   0   5  10       3686.61       4051.59        84.19 o
   1   5  10       2364.90       2217.08       152.06 o
   2   5  10       1165.91       1166.64        50.48 o
   3   5  10          5.43          8.60         2.62 o
   4   5  10        200.61        180.94        13.61 o
  -4   6  10         62.15         68.99         5.69 o
  -3   6  10        168.87        163.67        11.46 o
  -2   6  10        662.45        630.84        32.40 o
  -1   6  10        271.37        268.81        10.34 o
   0   6  10         37.18         43.26         2.70 o
   1   6  10        270.83        294.92        14.69 o
   2   6  10        711.18        717.13        45.74 o
   3   6  10        152.91        157.32         5.50 o
   4   6  10         61.40         42.25         8.63 o
  -3   7  10         24.03         28.90         2.92 o
  -2   7  10       1133.51       1054.86        36.82 o
  -1   7  10        824.30        795.67        31.26 o
   0   7  10         29.09         27.39         5.07 o
   1   7  10        804.33        827.37        45.56 o
   2   7  10       1084.76       1084.01        72.52 o
   3   7  10         13.54         13.59         2.85 o
  -3   8  10         55.02         48.75         4.61 o
  -2   8  10         37.26         28.57         5.25 o
  -1   8  10        578.02        565.19        18.24 o
   0   8  10        265.13        280.86         9.90 o
   1   8  10        624.76        630.99        30.28 o
   2   8  10         27.65         20.36         3.60 o
   3   8  10         47.27         46.83         6.19 o
  -3   9  10         56.91         63.15         5.71 o
  -2   9  10        392.55        422.88        15.93 o
  -1   9  10          2.50         -0.09         2.10 o
   0   9  10       3333.75       3411.73       171.84 o
   1   9  10         10.14          7.00         2.67 o
   2   9  10        378.95        397.34        37.04 o
   3   9  10         67.31         70.56         6.33 o
  -2  10  10        164.27        167.70        12.23 o
  -1  10  10        344.72        326.22        11.20 o
   0  10  10        413.87        412.69        14.69 o
   1  10  10        314.35        306.75         8.49 o
   2  10  10        185.84        185.37         9.71 o
  -2  11  10        138.94        146.28        13.92 o
  -1  11  10        129.85        142.20         8.56 o
   0  11  10       1031.54       1038.39        45.74 o
   1  11  10        126.33        132.27         6.11 o
   2  11  10        116.55        129.20         4.37 o
  -1  12  10        127.28        154.33         8.66 o
   0  12  10         14.41         19.06         2.74 o
   1  12  10        128.52        134.38        16.46 o
   1   0  11       1896.63       1902.50        42.64 o
   2   0  11        289.77        295.08         6.58 o
   3   0  11        105.76        100.77         4.03 o
   4   0  11        110.78         99.68         4.90 o
  -4   1  11        309.90        311.02        11.93 o
  -3   1  11        171.57        167.96         5.77 o
  -2   1  11        370.86        335.95         9.63 o
  -1   1  11       1144.60       1134.49        38.28 o
   0   1  11        529.50        503.60        35.98 o
   1   1  11       1035.32       1025.46        33.34 o
   2   1  11        395.89        377.85        13.85 o
   3   1  11        198.20        203.14         5.49 o
   4   1  11        330.23        329.18         6.26 o
  -4   2  11        105.02        106.94         4.97 o
  -3   2  11         32.73         38.00         3.81 o
  -2   2  11        187.35        161.98         6.42 o
  -1   2  11       1093.63       1103.52        58.32 o
   0   2  11        442.79        438.71        19.99 o
   1   2  11       1030.41       1065.89        42.28 o
   2   2  11        164.42        148.09         6.31 o
   3   2  11         18.30         19.10         2.57 o
   4   2  11        108.43        110.17         5.91 o
  -4   3  11         15.27         14.44         2.28 o
  -3   3  11        373.77        363.62        11.91 o
  -2   3  11         21.28         23.85         2.78 o
  -1   3  11        640.75        573.53        37.11 o
   0   3  11        313.82        333.99        13.03 o
   1   3  11        699.42        622.07        31.81 o
   2   3  11         13.92         16.89         2.11 o
   3   3  11        313.45        335.54        10.72 o
   4   3  11         18.33         30.82         4.90 o
  -4   4  11        104.06        100.84         8.70 o
  -3   4  11        618.16        588.55        32.67 o
  -2   4  11        142.24        133.85         6.76 o
  -1   4  11       1422.37       1273.34        93.23 o
   0   4  11        424.98        398.11        11.44 o
   1   4  11       1350.32       1243.50        86.45 o
   2   4  11        136.28        144.48         9.29 o
   3   4  11        570.37        600.91        24.44 o
   4   4  11        102.16        103.48         4.85 o
  -4   5  11        186.00        193.70         5.79 o
  -3   5  11        245.94        228.39        12.64 o
  -2   5  11       1021.76        918.07        53.94 o
  -1   5  11         13.88         17.59         3.75 o
   0   5  11       1610.65       1654.64        29.88 o
   1   5  11         12.71         15.46         3.52 o
   2   5  11       1048.73       1048.55        60.62 o
   3   5  11        221.20        212.87         8.52 o
   4   5  11        161.96        145.83         6.69 o
  -3   6  11         21.75         17.05         5.09 o
  -2   6  11        348.04        328.81        18.47 o
  -1   6  11        177.56        159.61         8.48 o
   0   6  11        625.57        647.75        12.17 o
   1   6  11        146.22        141.86        10.23 o
   2   6  11        321.04        345.16         6.39 o
   3   6  11         30.38         31.33         3.80 o
  -3   7  11        309.91        298.54        21.45 o
  -2   7  11        163.25        164.00         5.53 o
  -1   7  11        695.04        652.60        31.07 o
   0   7  11         20.62         26.18         2.94 o
   1   7  11        738.17        733.05        42.65 o
   2   7  11        159.88        162.12         7.83 o
   3   7  11        297.40        291.38        25.47 o
  -3   8  11         74.74         75.43         5.80 o
  -2   8  11        129.40        136.47         7.57 o
  -1   8  11        963.45        965.49        46.64 o
   0   8  11        448.63        438.59        12.95 o
   1   8  11        955.87        976.89        47.86 o
   2   8  11        183.01        194.89        14.20 o
   3   8  11         81.50         79.69         5.02 o
  -3   9  11        110.07        114.12        28.06 o
  -2   9  11         90.31         86.25         7.87 o
  -1   9  11        488.06        482.38        18.64 o
   0   9  11        388.17        371.23        19.74 o
   1   9  11        507.55        488.42        24.87 o
   2   9  11         76.46         75.24         5.66 o
   3   9  11        122.51        115.51         4.63 o
  -2  10  11        143.40        135.91         5.85 o
  -1  10  11        261.80        258.72        14.19 o
   0  10  11        215.21        210.46        15.99 o
   1  10  11        251.08        264.35        13.45 o
   2  10  11        142.85        157.09        10.69 o
  -2  11  11        132.37        114.74         8.17 o
  -1  11  11         16.33         22.24         6.00 o
   0  11  11         80.83         94.53         4.96 o
   1  11  11         25.94         20.24         2.58 o
   2  11  11        148.09        154.02         5.71 o
  -1  12  11         38.03         50.19         4.58 o
   0  12  11        533.87        597.31        31.40 o
   1  12  11         45.05         39.08         7.36 o
   0   0  12       1554.75       1751.52        12.48 o
   1   0  12       1154.20       1262.20        46.13 o
   2   0  12        266.95        292.86         9.00 o
   3   0  12        105.73        121.26         5.20 o
   4   0  12          7.76          7.34         2.81 o
  -4   1  12        561.02        579.18        20.44 o
  -3   1  12        159.19        154.22         4.96 o
  -2   1  12       3333.23       3421.87        97.57 o
  -1   1  12        226.02        197.09         7.43 o
   0   1  12       1339.02       1250.81        97.28 o
   1   1  12        229.49        218.83         5.35 o
   2   1  12       3329.61       3529.83       105.57 o
   3   1  12        153.02        149.95         4.71 o
   4   1  12        513.64        527.85        17.69 o
  -4   2  12        242.14        242.66        11.83 o
  -3   2  12        184.57        175.87         7.61 o
  -2   2  12         50.13         52.28         3.07 o
  -1   2  12        915.97        944.76        34.02 o
   0   2  12        691.69        763.92        29.69 o
   1   2  12        729.09        769.55        31.73 o
   2   2  12         88.72         89.66         4.22 o
   3   2  12        205.96        194.78         7.94 o
   4   2  12        279.16        271.74        11.18 o
  -4   3  12         95.59        101.22         6.04 o
  -3   3  12        907.42        881.15        23.95 o
  -2   3  12       1213.93       1123.53        37.45 o
  -1   3  12       1412.72       1424.97        91.33 o
   0   3  12       6530.94       7060.36       206.62 o
   1   3  12       1342.16       1440.44        64.72 o
   2   3  12       1171.34       1172.40        49.49 o
   3   3  12        945.18        966.56        36.68 o
   4   3  12        133.56        136.55         4.33 o
  -4   4  12        208.81        201.33        11.53 o
  -3   4  12        482.51        480.16        20.32 o
  -2   4  12        215.99        206.31         8.88 o
  -1   4  12         26.42         31.40         4.68 o
   0   4  12        247.89        324.10        10.92 o
   1   4  12         26.70         29.37         3.68 o
   2   4  12        203.82        207.85         7.14 o
   3   4  12        483.91        527.18        28.07 o
   4   4  12        213.50        211.23         7.24 o
  -4   5  12         10.80         12.29         3.54 o
  -3   5  12        277.78        289.62        12.64 o
  -2   5  12        588.70        534.04        30.18 o
  -1   5  12        366.96        382.27        22.89 o
   0   5  12       1705.69       1802.89        34.47 o
   1   5  12        271.16        292.20        21.39 o
   2   5  12        541.14        545.65        27.70 o
   3   5  12        274.19        289.04         8.32 o
   4   5  12         12.49          9.13         4.23 o
  -3   6  12        245.80        227.86        17.68 o
  -2   6  12        196.08        187.84        13.57 o
  -1   6  12         56.65         42.87         2.90 o
   0   6  12        158.23        137.81         6.19 o
   1   6  12         32.66         30.15         3.58 o
   2   6  12        136.51        142.67         9.13 o
   3   6  12        294.68        303.04        15.79 o
  -3   7  12        159.60        161.25        13.02 o
  -2   7  12        537.46        518.61        22.14 o
  -1   7  12       2776.33       2783.74        90.48 o
   0   7  12        570.45        547.47        15.87 o
   1   7  12       2702.89       2795.33       186.02 o
   2   7  12        647.27        640.48        29.20 o
   3   7  12        183.06        178.33         7.79 o
  -3   8  12         37.54         40.25         7.92 o
  -2   8  12        207.49        204.90        13.07 o
  -1   8  12        173.05        171.71        30.49 o
   0   8  12         43.03         50.46         6.40 o
   1   8  12        179.55        163.12         6.96 o
   2   8  12        208.61        202.92        10.75 o
   3   8  12         33.80         22.74         3.52 o
  -3   9  12        162.15        156.03         9.63 o
  -2   9  12         61.52         60.00         4.28 o
  -1   9  12        721.30        748.41        47.53 o
   0   9  12       1175.78       1196.36        47.84 o
   1   9  12        609.43        646.58        12.43 o
   2   9  12         72.20         76.58         5.61 o
   3   9  12        158.32        171.05        12.31 o
  -2  10  12        386.06        348.69        36.24 o
  -1  10  12         96.92         93.05         5.52 o
   0  10  12          6.00          8.86         2.74 o
   1  10  12        118.79        116.36         4.85 o
   2  10  12        333.98        327.09        15.91 o
  -2  11  12        137.12        122.74         8.84 o
  -1  11  12        810.85        896.89        59.88 o
   0  11  12         13.04         11.06         2.33 o
   1  11  12        810.62        842.69        37.28 o
   2  11  12        130.96        134.20         6.17 o
  -1  12  12        121.06        135.55         6.92 o
   0  12  12         12.56         16.45         4.60 o
   1  12  12        126.50        132.50        10.25 o
   1   0  13        364.49        369.28         9.79 o
   2   0  13        833.21        836.43        23.78 o
   3   0  13          0.49          3.40         2.13 o
   4   0  13          3.66          4.09         2.49 o
  -4   1  13        356.04        341.01        21.57 o
  -3   1  13        201.29        198.93         7.89 o
  -2   1  13       1348.54       1316.30        42.47 o
  -1   1  13        441.71        465.57        18.80 o
   0   1  13       1440.27       1377.26        79.97 o
   1   1  13        462.09        513.94        16.43 o
   2   1  13       1331.36       1346.61        51.76 o
   3   1  13        205.83        203.94         4.52 o
   4   1  13        377.68        359.89        17.32 o
  -4   2  13        261.39        253.03        11.82 o
  -3   2  13         52.31         46.82         4.26 o
  -2   2  13       1019.71       1036.22        32.67 o
  -1   2  13        349.58        317.93        14.21 o
   0   2  13        993.41        934.31        35.50 o
   1   2  13        378.53        356.93        11.44 o
   2   2  13        987.18       1082.18        47.14 o
   3   2  13         50.73         52.81         4.63 o
   4   2  13        247.82        232.68         7.00 o
  -4   3  13        223.61        214.73         7.67 o
  -3   3  13        145.28        129.05         6.37 o
  -2   3  13       1509.94       1462.66        53.88 o
  -1   3  13        169.31        152.89         9.78 o
   0   3  13       1900.95       1838.32        50.64 o
   1   3  13        190.66        202.18        14.27 o
   2   3  13       1590.91       1650.98        69.66 o
   3   3  13        148.10        150.12         6.17 o
   4   3  13        219.56        200.34        11.73 o
  -4   4  13         88.58         94.76        11.96 o
  -3   4  13         67.29         71.05         4.07 o
  -2   4  13        173.58        159.40         8.58 o
  -1   4  13         14.84         11.69         1.86 o
   0   4  13          1.99          1.69         1.53 o
   1   4  13         14.30         17.31         2.81 o
   2   4  13        195.15        193.27        10.81 o
   3   4  13         74.24         87.55         4.33 o
   4   4  13        122.29        123.33         4.57 o
  -4   5  13         60.62         56.24         7.41 o
  -3   5  13        250.24        248.80        13.95 o
  -2   5  13        491.33        465.10        23.03 o
  -1   5  13        695.28        665.28        48.81 o
   0   5  13        874.88        836.32        24.42 o
   1   5  13        735.14        735.81        46.23 o
   2   5  13        527.24        593.68        13.85 o
   3   5  13        201.16        206.02         7.61 o
   4   5  13         64.53         48.06         6.04 o
  -3   6  13        457.95        448.87        25.67 o
  -2   6  13       1135.77       1132.94        82.84 o
  -1   6  13        346.45        331.46        10.11 o
   0   6  13        782.51        766.68        22.82 o
   1   6  13        392.76        403.90        18.11 o
   2   6  13       1127.06       1087.63        61.01 o
   3   6  13        453.20        454.16        19.20 o
  -3   7  13        364.51        341.94        15.59 o
  -2   7  13        185.42        184.07         9.71 o
  -1   7  13        958.03        954.30        33.33 o
   0   7  13          7.83          7.12         2.49 o
   1   7  13        925.50        937.22        43.90 o
   2   7  13        162.08        169.32        11.85 o
   3   7  13        320.75        299.57        18.97 o
  -3   8  13         35.96         38.09         6.21 o
  -2   8  13        247.74        250.52        16.21 o
  -1   8  13        131.30        139.33         4.83 o
   0   8  13         39.78         36.01         4.42 o
   1   8  13        141.19        145.02         5.72 o
   2   8  13        246.13        244.86        14.20 o
   3   8  13         22.90         26.15         7.01 o
  -2   9  13          9.18         12.37         3.93 o
  -1   9  13        501.15        547.92        38.02 o
   0   9  13          5.14          0.75         2.56 o
   1   9  13        515.95        537.63        27.88 o
   2   9  13          4.09          2.49         2.54 o
   3   9  13        535.69        519.48         7.52 o
  -2  10  13         32.35         25.30         3.88 o
  -1  10  13        312.09        344.82        17.05 o
   0  10  13        161.64        149.78         6.11 o
   1  10  13        319.56        347.96        15.16 o
   2  10  13         36.83         29.94         3.80 o
  -1  11  13        141.37        157.05        11.61 o
   0  11  13        145.50        159.46        12.09 o
   1  11  13        159.78        162.93         9.35 o
   2  11  13          5.92          4.09         2.49 o
  -1  12  13         63.34         76.26         8.42 o
   0  12  13          0.03          1.25         2.63 o
   1  12  13         71.56         77.74         7.93 o
   0   0  14      12979.00      13644.14       106.74 o
   1   0  14        212.31        232.37         7.54 o
   2   0  14        827.88        769.91        20.63 o
   3   0  14        215.73        214.80         5.79 o
   4   0  14        217.91        208.31        13.70 o
  -4   1  14         84.05         83.83         6.13 o
  -3   1  14        674.02        697.28        22.67 o
  -2   1  14        115.32        115.29         4.55 o
  -1   1  14        615.03        659.34        23.11 o
   0   1  14       1835.90       1961.18        97.07 o
   1   1  14        501.48        544.74        11.54 o
   2   1  14        128.16        125.69         6.23 o
   3   1  14        677.06        685.56        17.50 o
   4   1  14         77.26         71.19         3.79 o
  -4   2  14        334.88        332.78        11.47 o
  -3   2  14          1.47          1.24         3.28 o
  -2   2  14        234.28        258.31        10.32 o
  -1   2  14        118.64        120.32         4.19 o
   0   2  14         64.37         77.64         4.30 o
   1   2  14         90.89        108.37         4.78 o
   2   2  14        218.99        248.37        11.80 o
   3   2  14          5.06          5.78         2.67 o
   4   2  14        317.48        314.18         7.38 o
  -4   3  14        606.48        641.43        16.51 o
  -3   3  14        118.44        109.88         5.80 o
  -2   3  14        213.42        207.38         7.95 o
  -1   3  14        486.92        496.63        17.42 o
   0   3  14        203.61        182.33         7.50 o
   1   3  14        418.43        436.80        35.53 o
   2   3  14        174.17        179.84         8.95 o
   3   3  14         99.10        100.32         5.75 o
   4   3  14        554.37        546.98        39.36 o
  -4   4  14        365.11        381.89         7.52 o
  -3   4  14         70.63         66.90         7.16 o
  -2   4  14        438.64        385.53        18.62 o
  -1   4  14        601.72        524.10        19.96 o
   0   4  14        493.28        425.96        11.28 o
   1   4  14        524.85        504.39        36.58 o
   2   4  14        340.40        320.56        25.61 o
   3   4  14         52.07         54.00         4.88 o
   4   4  14        414.81        428.15        15.91 o
  -3   5  14        482.50        497.84        20.53 o
  -2   5  14        552.23        530.16        22.04 o
  -1   5  14       1312.15       1276.71        60.32 o
   0   5  14        135.46        124.43         6.67 o
   1   5  14       1354.15       1366.78        89.86 o
   2   5  14        530.06        536.03        27.21 o
   3   5  14        547.67        552.41        19.26 o
  -3   6  14        463.48        456.69        27.08 o
  -2   6  14         51.05         45.87         4.00 o
  -1   6  14        185.85        183.64         8.73 o
   0   6  14         65.33         74.88         4.66 o
   1   6  14        151.17        148.07         7.01 o
   2   6  14         46.44         46.93         4.70 o
   3   6  14        449.04        451.06        16.06 o
  -3   7  14         46.38         54.58         4.57 o
  -2   7  14        361.95        372.59        18.67 o
  -1   7  14         34.99         40.40         6.35 o
   0   7  14         29.20         28.33         4.89 o
   1   7  14         36.62         31.69         2.73 o
   2   7  14        324.17        337.62        22.37 o
   3   7  14         54.21         61.35         4.83 o
  -3   8  14        306.68        292.43         6.65 o
  -2   8  14        266.91        284.20        18.22 o
  -1   8  14        567.53        554.79        28.92 o
   0   8  14         23.32         17.76         3.95 o
   1   8  14        470.54        460.35        16.00 o
   2   8  14        246.59        260.73        13.03 o
   3   8  14        277.97        277.51         7.65 o
  -2   9  14        372.83        369.57        16.96 o
  -1   9  14        453.47        481.17        24.68 o
   0   9  14        877.07        888.88        53.09 o
   1   9  14        478.18        480.87        19.99 o
   2   9  14        357.43        345.70        20.01 o
  -2  10  14        137.20        132.21         9.17 o
  -1  10  14         23.81         21.96         2.54 o
   0  10  14         71.84         78.61         5.74 o
   1  10  14         35.74         40.23         5.59 o
   2  10  14        138.77        143.03         5.38 o
  -1  11  14        120.72        132.91        11.49 o
   0  11  14        122.59        134.46        10.55 o
   1  11  14         94.97         92.71         5.01 o
   0  12  14        136.51        144.28         4.91 o
   1   0  15         70.63         69.94         3.50 o
   2   0  15         58.27         54.41         3.08 o
   3   0  15        948.91        973.47        28.70 o
   4   0  15        251.51        236.12        11.12 o
  -4   1  15         93.65         81.32         4.88 o
  -3   1  15        395.94        383.50         8.64 o
  -2   1  15         32.79         37.87         2.38 o
  -1   1  15        911.32        826.59        28.43 o
   0   1  15         79.86         95.97         5.00 o
   1   1  15        952.46        918.70        24.43 o
   2   1  15         25.47         28.73         2.46 o
   3   1  15        407.92        398.53        14.11 o
   4   1  15        105.43         95.05         4.54 o
  -4   2  15         57.64         57.19         4.63 o
  -3   2  15        122.85        117.63         6.24 o
  -2   2  15        932.81        891.91        27.00 o
  -1   2  15        124.14        124.06         6.49 o
   0   2  15         30.52         20.78         2.92 o
   1   2  15         95.64        100.93         5.78 o
   2   2  15        823.82        833.84        33.07 o
   3   2  15        158.61        157.15         8.95 o
   4   2  15         35.80         42.17         4.75 o
  -4   3  15        311.29        311.56         7.82 o
  -3   3  15        451.04        430.96        13.33 o
  -2   3  15        564.22        540.68        14.98 o
  -1   3  15       1898.77       1761.32        75.07 o
   0   3  15        850.08        878.94        36.74 o
   1   3  15       1915.25       1922.36       128.72 o
   2   3  15        497.57        490.00        21.85 o
   3   3  15        437.03        439.44        22.00 o
   4   3  15        301.50        293.11        18.22 o
  -4   4  15        122.93        136.01         8.38 o
  -3   4  15        210.03        194.84         6.76 o
  -2   4  15         31.67         33.92         2.70 o
  -1   4  15        411.25        392.93        10.45 o
   0   4  15        139.49        129.74         4.88 o
   1   4  15        427.57        423.30        30.60 o
   2   4  15         47.42         41.90         5.36 o
   3   4  15        225.30        226.73         9.51 o
   4   4  15        122.32        120.06         7.03 o
  -3   5  15         29.23         32.94         3.49 o
  -2   5  15         44.48         37.32         4.44 o
  -1   5  15        532.97        489.70        16.00 o
   0   5  15        587.96        542.84        10.74 o
   1   5  15        572.49        575.90        29.82 o
   2   5  15         35.87         31.01         3.92 o
   3   5  15         32.22         29.10         2.99 o
  -3   6  15        335.53        315.28        12.32 o
  -2   6  15        348.69        326.52        16.96 o
  -1   6  15        285.56        276.49        13.99 o
   0   6  15        484.67        467.16         8.27 o
   1   6  15        344.11        347.16        17.60 o
   2   6  15        366.85        361.18        29.82 o
   3   6  15        358.93        347.30        12.46 o
  -3   7  15        107.52        103.41         5.37 o
  -2   7  15        306.92        320.40        17.33 o
  -1   7  15         61.41         72.00        10.37 o
   0   7  15       1318.94       1309.33        43.88 o
   1   7  15         35.92         49.72         4.95 o
   2   7  15        347.56        367.78        25.41 o
   3   7  15        115.89        116.75         4.67 o
  -3   8  15         78.87         77.63         6.37 o
  -2   8  15        544.24        550.62        21.00 o
  -1   8  15        101.56        104.20         4.58 o
   0   8  15        279.56        285.63         6.68 o
   1   8  15         97.49         93.95         4.68 o
   2   8  15        555.26        580.48        27.72 o
   3   8  15         78.76         75.28         4.36 o
  -2   9  15         36.82         36.79         5.10 o
  -1   9  15        395.90        394.83        21.62 o
   0   9  15        127.52        134.47         7.06 o
   1   9  15        390.91        398.86        26.85 o
   2   9  15         45.37         40.12         3.71 o
  -2  10  15          1.13          0.05         3.06 o
  -1  10  15        176.61        199.86        14.21 o
   0  10  15          0.34          1.39         2.78 o
   1  10  15        188.92        217.05        10.49 o
   2  10  15          2.80          2.93         2.35 o
  -1  11  15         21.61         27.90         4.12 o
   0  11  15        863.33        941.59        55.28 o
   1  11  15         29.60         34.00         5.69 o
   0   0  16          2.77         -0.04         3.49 o
   1   0  16        231.34        251.33        12.58 o
   2   0  16         26.18         28.23         3.35 o
   3   0  16        672.67        666.79        27.34 o
   4   0  16          0.02         -0.11         2.17 o
  -4   1  16        142.53        139.61        10.90 o
  -3   1  16        533.90        510.79        14.49 o
  -2   1  16          5.21          6.51         2.39 o
  -1   1  16         21.87         17.61         2.32 o
   0   1  16          0.59         -2.09         2.09 o
   1   1  16         38.93         34.42         2.30 o
   2   1  16          5.24          5.07         2.13 o
   3   1  16        519.84        518.68        14.95 o
   4   1  16        156.97        138.04         4.80 o
  -4   2  16        151.06        148.09         4.63 o
  -3   2  16        137.84        136.14         6.58 o
  -2   2  16        223.73        211.31         8.84 o
  -1   2  16       3172.64       3024.87        98.05 o
   0   2  16        495.30        509.41        12.04 o
   1   2  16       3170.23       3224.09       124.53 o
   2   2  16        239.99        240.86        11.93 o
   3   2  16        114.01        115.31         8.22 o
   4   2  16        145.48        136.46         4.40 o
  -4   3  16        169.11        154.59         4.39 o
  -3   3  16        457.14        455.80        19.63 o
  -2   3  16         29.67         29.12         2.22 o
  -1   3  16       1631.90       1551.38        67.81 o
   0   3  16         19.89         21.05         3.39 o
   1   3  16       1624.70       1597.44        77.62 o
   2   3  16         23.71         24.44         4.50 o
   3   3  16        448.94        454.85        22.87 o
   4   3  16        180.42        183.54         4.67 o
  -3   4  16          6.92          9.13         2.60 o
  -2   4  16         15.24         14.54         2.08 o
  -1   4  16         28.97         28.29         2.67 o
   0   4  16        205.67        210.47         6.87 o
   1   4  16         25.06         33.11         4.61 o
   2   4  16         11.63          8.32         3.16 o
   3   4  16          2.32          2.57         2.36 o
  -3   5  16        418.31        416.23        14.01 o
  -2   5  16        233.69        213.58         7.47 o
  -1   5  16         60.12         56.63         3.56 o
   0   5  16       1323.46       1329.36        34.45 o
   1   5  16         76.50         86.40         6.58 o
   2   5  16        304.50        296.79        13.93 o
   3   5  16        398.55        403.35        12.26 o
  -3   6  16        248.30        233.71         8.13 o
  -2   6  16        489.45        472.09        22.32 o
  -1   6  16        239.80        231.36         6.93 o
   0   6  16       1964.04       2024.45        53.68 o
   1   6  16        234.99        234.50        13.21 o
   2   6  16        462.52        488.14        13.12 o
   3   6  16        235.91        236.38         4.90 o
  -3   7  16        115.96        117.15         6.27 o
  -2   7  16        370.78        372.72        14.74 o
  -1   7  16        236.21        226.61         7.64 o
   0   7  16        188.98        194.66        14.43 o
   1   7  16        269.05        270.36         8.75 o
   2   7  16        374.58        370.28        17.65 o
   3   7  16        123.23        129.22         6.63 o
  -3   8  16         10.29         11.01         5.40 o
  -2   8  16        279.59        274.99        13.22 o
  -1   8  16         72.76         68.69         5.56 o
   0   8  16        390.02        393.21        18.24 o
   1   8  16         76.44         66.83         4.41 o
   2   8  16        297.45        294.94        13.54 o
   3   8  16         13.57          9.88         4.06 o
  -2   9  16        195.28        191.16        12.83 o
  -1   9  16         87.21         93.37         5.34 o
   0   9  16        275.77        310.85        18.34 o
   1   9  16         87.15         72.32         4.51 o
   2   9  16        180.51        173.13         6.55 o
  -2  10  16        199.22        193.26        12.05 o
  -1  10  16         11.38          9.42         3.72 o
   0  10  16        386.74        422.54        23.32 o
   1  10  16         18.27         21.65         4.27 o
   2  10  16        185.95        198.59         9.02 o
  -1  11  16         59.29         65.94        11.23 o
   0  11  16          7.58         10.79         2.40 o
   1  11  16         61.26         60.59         6.42 o
   1   0  17       3616.89       3578.33       167.57 o
   2   0  17          7.83          7.31         2.04 o
   3   0  17       1540.24       1582.95        52.31 o
   4   0  17        250.36        228.52        32.60 o
  -4   1  17        264.28        244.51        23.68 o
  -3   1  17        228.46        247.20         5.41 o
  -2   1  17         57.65         55.22         4.32 o
  -1   1  17        324.00        297.74        14.15 o
   0   1  17        428.68        383.88        11.90 o
   1   1  17        301.51        290.84         9.23 o
   2   1  17         53.81         46.95         3.57 o
   3   1  17        185.53        184.09         7.67 o
   4   1  17        233.15        225.57        13.36 o
  -4   2  17         17.86         15.23         2.90 o
  -3   2  17        137.74        138.21         6.16 o
  -2   2  17        166.19        165.24         4.95 o
  -1   2  17         82.38         81.39         3.22 o
   0   2  17         18.81         18.51         2.33 o
   1   2  17         74.94         78.77         5.73 o
   2   2  17        165.70        175.30        10.30 o
   3   2  17        133.28        136.29         7.41 o
   4   2  17         18.31         18.11         2.73 o
  -3   3  17          8.28          8.58         3.05 o
  -2   3  17        186.75        193.37         8.62 o
  -1   3  17        393.19        354.89        12.61 o
   0   3  17        174.34        148.71         9.38 o
   1   3  17        414.47        419.03        20.48 o
   2   3  17        147.09        160.72        14.76 o
   3   3  17         10.96         10.94         2.58 o
  -3   4  17        811.94        817.40        17.54 o
  -2   4  17       1266.31       1263.92        49.09 o
  -1   4  17       1316.41       1211.56        57.57 o
   0   4  17        684.26        667.02        24.33 o
   1   4  17       1334.59       1322.03        62.81 o
   2   4  17       1236.76       1200.36        63.46 o
   3   4  17        806.47        780.60        40.48 o
  -3   5  17        449.31        451.55        11.33 o
  -2   5  17        117.20        109.27         5.26 o
  -1   5  17        264.95        246.90         8.01 o
   0   5  17        935.03        955.58        21.62 o
   1   5  17        287.81        290.83        13.62 o
   2   5  17        107.38        109.63         7.40 o
   3   5  17        420.51        426.22         8.30 o
  -3   6  17         97.70         94.07         7.91 o
  -2   6  17         22.09         23.02         2.38 o
  -1   6  17        144.23        141.95         5.38 o
   0   6  17        232.97        246.19         8.68 o
   1   6  17        161.04        171.88         7.45 o
   2   6  17         16.93         17.49         2.68 o
   3   6  17        100.08         92.19         4.34 o
  -3   7  17         76.47         81.26         5.94 o
  -2   7  17         91.80         88.20         4.34 o
  -1   7  17        140.21        137.76         7.60 o
   0   7  17        542.45        584.78         9.84 o
   1   7  17        132.10        129.39         4.42 o
   2   7  17        105.70         94.75         9.68 o
   3   7  17         63.46         67.92         4.04 o
  -2   8  17        985.60       1040.76        45.68 o
  -1   8  17         53.88         62.83         4.82 o
   0   8  17        217.60        237.20         8.68 o
   1   8  17         73.45         80.60         4.79 o
   2   8  17        905.33        943.02        37.68 o
  -2   9  17        184.86        196.27        12.46 o
  -1   9  17        170.06        187.71        12.57 o
   0   9  17          7.23          8.45         2.97 o
   1   9  17        223.86        244.49        11.71 o
   2   9  17        183.24        191.72        13.01 o
  -2  10  17          7.51          3.85         5.07 o
  -1  10  17        111.37        117.44         6.32 o
   0  10  17         61.90         70.21         4.04 o
   1  10  17        109.61        107.28         4.12 o
   2  10  17          6.55          7.16         3.08 o
  -1  11  17         60.80         89.59         8.04 o
   0  11  17          2.66          4.75         2.55 o
   1  11  17         65.31         84.26        10.34 o
   0   0  18         23.56         30.06         3.82 o
   1   0  18         71.41         77.63         4.20 o
   2   0  18         99.12         94.91         5.16 o
   3   0  18          3.34          2.18         2.31 o
   4   0  18        523.02        493.18        31.26 o
  -4   1  18        227.63        209.54         6.99 o
  -3   1  18        275.20        285.03         7.69 o
  -2   1  18       1040.56       1024.96        30.42 o
  -1   1  18        225.84        205.99         8.71 o
   0   1  18        539.42        497.42        13.73 o
   1   1  18        204.08        203.54         9.18 o
   2   1  18       1116.71       1107.07        49.70 o
   3   1  18        231.82        229.79         5.03 o
   4   1  18        271.74        253.60         7.29 o
  -3   2  18         23.94         20.24         2.47 o
  -2   2  18        226.52        215.92         9.40 o
  -1   2  18       1130.98       1031.70        33.96 o
   0   2  18         10.05         14.72         2.32 o
   1   2  18       1135.02       1110.76        35.14 o
   2   2  18        262.40        263.19        17.00 o
   3   2  18         21.74         20.32         2.73 o
  -3   3  18        190.10        178.23         5.46 o
  -2   3  18        408.25        424.75        19.65 o
  -1   3  18        352.52        315.61        11.38 o
   0   3  18          9.34          5.91         2.18 o
   1   3  18        271.79        267.14        10.21 o
   2   3  18        418.25        418.89        21.17 o
   3   3  18        219.34        206.78        20.54 o
  -3   4  18        161.21        171.31         6.53 o
  -2   4  18        363.49        346.80        15.85 o
  -1   4  18        824.52        814.02        26.13 o
   0   4  18       1369.23       1453.94        50.98 o
   1   4  18        809.62        838.89        35.06 o
   2   4  18        432.57        431.94        19.11 o
   3   4  18        136.67        134.84         4.65 o
  -3   5  18          9.13          7.92         3.59 o
  -2   5  18        463.17        452.50        18.64 o
  -1   5  18         82.39         74.51         4.56 o
   0   5  18         44.25         46.87         5.19 o
   1   5  18         86.00         88.05         4.56 o
   2   5  18        465.50        493.96        13.34 o
   3   5  18          8.15          6.28         3.04 o
  -3   6  18        176.37        175.57         9.92 o
  -2   6  18        223.76        225.16         7.72 o
  -1   6  18        520.31        537.66        22.96 o
   0   6  18        293.18        290.99        10.93 o
   1   6  18        498.72        514.16        16.81 o
   2   6  18        229.30        232.67        11.91 o
   3   6  18        184.50        186.84         7.05 o
  -3   7  18        166.21        180.44        10.43 o
  -2   7  18        199.44        195.57         6.20 o
  -1   7  18       1069.32       1079.67        38.35 o
   0   7  18         48.75         65.73         4.80 o
   1   7  18       1009.99       1039.97        16.32 o
   2   7  18        187.89        183.93         7.87 o
   3   7  18        177.36        175.09         6.58 o
  -2   8  18         25.19         33.73         4.97 o
  -1   8  18        154.23        181.73        12.48 o
   0   8  18         34.20         30.82         3.02 o
   1   8  18        153.12        165.29         9.77 o
   2   8  18         28.63         29.33         3.28 o
  -2   9  18        237.64        264.43        10.66 o
  -1   9  18         92.49        101.57         4.70 o
   0   9  18        201.78        194.13        18.43 o
   1   9  18        100.38         98.42         4.28 o
   2   9  18        223.28        240.77        16.17 o
  -1  10  18         19.73         16.04         2.38 o
   0  10  18        609.42        611.44        41.17 o
   1  10  18         25.30         30.02         7.29 o
   0  11  18         23.62         41.08         7.15 o
   1   0  19         34.31         36.32         2.82 o
   2   0  19        164.46        159.59         5.07 o
   3   0  19         33.29         31.13         2.94 o
  -3   1  19        326.13        326.31        10.24 o
  -2   1  19         99.66        100.20         3.87 o
  -1   1  19         93.88         86.18         4.77 o
   0   1  19         60.18         53.72         3.58 o
   1   1  19        102.82        104.05         4.37 o
   2   1  19         99.40        103.07         9.80 o
   3   1  19        304.97        302.68        10.78 o
  -3   2  19        383.36        396.54         9.82 o
  -2   2  19       3892.16       3930.29       173.20 o
  -1   2  19        152.30        136.79         3.92 o
   0   2  19       4326.32       4525.32       147.85 o
   1   2  19        153.33        155.22         8.39 o
   2   2  19       3918.78       3912.61       218.02 o
   3   2  19        384.82        368.25        25.52 o
  -3   3  19        135.73        131.74         4.51 o
  -2   3  19         15.89         16.25         2.59 o
  -1   3  19        251.40        230.61         8.24 o
   0   3  19         83.26         90.65         6.52 o
   1   3  19        239.59        242.99        11.91 o
   2   3  19          6.33          1.36         3.87 o
   3   3  19        150.32        137.28         6.96 o
  -3   4  19        136.18        135.94         5.20 o
  -2   4  19         24.63         24.09         4.99 o
  -1   4  19         58.60         58.93         4.65 o
   0   4  19         45.07         47.81         4.57 o
   1   4  19         63.27         69.51         3.91 o
   2   4  19         23.24         15.73         3.51 o
   3   4  19        137.85        135.16         5.36 o
  -3   5  19         51.39         45.87         3.78 o
  -2   5  19        122.58        123.83         4.99 o
  -1   5  19        157.99        147.80         4.76 o
   0   5  19         13.10         12.28         2.50 o
   1   5  19        196.04        203.75        12.64 o
   2   5  19        126.44        128.62         7.03 o
   3   5  19         73.73         79.37         7.68 o
  -3   6  19        570.06        584.20        13.11 o
  -2   6  19        151.13        154.90         6.48 o
  -1   6  19       1591.79       1557.99        38.78 o
   0   6  19         15.94         19.02         4.53 o
   1   6  19       1575.33       1581.34        66.92 o
   2   6  19        181.29        185.35         8.37 o
   3   6  19        600.82        595.82         8.60 o
  -2   7  19        224.80        232.96         8.78 o
  -1   7  19        330.79        341.56        13.49 o
   0   7  19        334.03        365.87        14.95 o
   1   7  19        329.05        345.67        12.13 o
   2   7  19        240.56        246.86         8.13 o
   3   7  19        243.43        249.62        14.23 o
  -2   8  19         23.98         18.00         2.57 o
  -1   8  19         38.52         39.22         3.73 o
   0   8  19         10.31          6.95         2.40 o
   1   8  19         24.95         30.51         5.12 o
   2   8  19         22.35         20.20         2.76 o
  -2   9  19          4.52          6.21         2.81 o
  -1   9  19        178.08        184.72         8.84 o
   0   9  19         33.99         34.06         3.49 o
   1   9  19        174.66        184.58        10.85 o
   2   9  19          4.10          7.13         2.87 o
  -1  10  19        723.92        787.61        60.59 o
   0  10  19        372.02        426.13        29.90 o
   1  10  19        639.15        697.57        58.33 o
   0  11  19          2.49          5.28         3.39 o
   0   0  20       4120.03       4339.39       321.51 o
   1   0  20          1.91          2.47         2.32 o
   2   0  20        732.46        719.56        42.72 o
   3   0  20         41.65         39.17         3.73 o
  -3   1  20         16.67         21.07         4.67 o
  -2   1  20        290.99        277.74         9.31 o
  -1   1  20       1039.43        998.59        29.18 o
   0   1  20        728.74        734.61        25.46 o
   1   1  20        990.35        987.04        34.06 o
   2   1  20        267.89        254.24        16.81 o
   3   1  20         25.60         30.63         6.46 o
  -3   2  20        140.05        144.88         8.68 o
  -2   2  20          5.61          2.47         2.41 o
  -1   2  20        295.06        289.81         9.30 o
   0   2  20        108.54        116.05         4.15 o
   1   2  20        296.15        298.48        14.48 o
   2   2  20          6.30          6.62         2.92 o
   3   2  20        142.01        145.55         4.98 o
  -3   3  20         77.10         78.69         4.51 o
  -2   3  20        602.09        558.02        22.70 o
  -1   3  20        145.00        117.90         5.85 o
   0   3  20        232.79        238.22        11.16 o
   1   3  20        185.14        175.85        12.44 o
   2   3  20        519.63        532.49        17.35 o
   3   3  20         96.37         95.89         4.19 o
  -3   4  20         44.78         49.97         9.00 o
  -2   4  20       1061.32       1068.62        41.96 o
  -1   4  20       1893.41       1791.06        52.29 o
   0   4  20       4331.62       4384.07       149.55 o
   1   4  20       1941.91       1919.18        59.94 o
   2   4  20       1091.87       1160.92        44.67 o
   3   4  20         53.24         46.91         4.83 o
  -3   5  20         40.96         38.93         3.55 o
  -2   5  20        837.11        786.63        22.95 o
  -1   5  20        528.92        492.65        17.22 o
   0   5  20        174.46        160.74         4.98 o
   1   5  20        520.38        506.42        23.72 o
   2   5  20        771.34        759.46        18.81 o
   3   5  20         35.85         28.06         3.06 o
  -3   6  20         20.85         20.27         5.65 o
  -2   6  20         76.74         86.73         5.87 o
  -1   6  20         13.65          9.77         3.30 o
   0   6  20         57.03         43.38         4.61 o
   1   6  20         14.39         18.95         2.75 o
   2   6  20         69.72         74.03         4.17 o
   3   6  20         23.99         23.08         3.24 o
  -2   7  20        113.22        123.14         5.02 o
  -1   7  20        179.74        188.78         8.15 o
   0   7  20          7.62          9.46         2.60 o
   1   7  20        181.58        198.26         7.95 o
   2   7  20        114.23        120.50         4.32 o
  -2   8  20        146.43        180.22         7.84 o
  -1   8  20        515.82        549.72        19.92 o
   0   8  20         25.19         23.98         4.04 o
   1   8  20        542.03        565.21        26.12 o
   2   8  20        159.39        170.28         9.21 o
  -2   9  20        268.12        319.09         9.59 o
  -1   9  20         45.87         40.64         5.46 o
   0   9  20        133.86        139.52        12.56 o
   1   9  20         47.00         43.99         5.57 o
   2   9  20        297.86        295.22         8.58 o
  -1  10  20        110.17        147.19        14.43 o
   0  10  20         77.30        109.51        11.53 o
   1  10  20        113.35        143.56        17.58 o
   1   0  21       1705.56       1649.49        46.88 o
   2   0  21        152.43        153.87         6.58 o
   3   0  21        493.49        481.27        14.69 o
  -3   1  21        166.38        170.11         7.13 o
  -2   1  21        198.89        202.06        10.30 o
  -1   1  21         91.23         84.57         4.12 o
   0   1  21        537.22        571.97        19.31 o
   1   1  21         67.10         62.99         4.25 o
   2   1  21        256.40        270.08        16.92 o
   3   1  21        200.59        210.41         7.89 o
  -3   2  21        321.68        302.17        15.06 o
  -2   2  21        133.95        132.77         5.80 o
  -1   2  21         52.44         49.43         3.46 o
   0   2  21        362.15        377.63        20.70 o
   1   2  21         56.19         55.04         3.80 o
   2   2  21        164.72        170.28         9.92 o
   3   2  21        327.64        312.11        10.11 o
  -3   3  21         29.90         28.82         4.05 o
  -2   3  21         43.24         41.60         5.37 o
  -1   3  21         37.96         39.62         3.06 o
   0   3  21        859.37        844.31        27.26 o
   1   3  21         35.71         36.01         2.80 o
   2   3  21         84.55         95.08         5.48 o
   3   3  21         32.35         29.48         4.80 o
  -3   4  21        303.75        321.08         9.06 o
  -2   4  21        246.36        225.32         7.47 o
  -1   4  21        483.01        472.97        26.91 o
   0   4  21        443.00        450.82        16.83 o
   1   4  21        442.03        442.78        19.29 o
   2   4  21        261.43        256.29         5.81 o
   3   4  21        302.89        307.76        16.89 o
  -3   5  21        222.54        227.11        10.82 o
  -2   5  21        206.27        201.37         7.44 o
  -1   5  21        791.33        789.33        30.08 o
   0   5  21        789.20        802.38        30.84 o
   1   5  21        694.60        706.45        34.43 o
   2   5  21        187.96        194.82        11.03 o
   3   5  21        233.75        223.08         4.82 o
  -2   6  21         24.18         26.53         3.92 o
  -1   6  21        307.43        303.96         6.36 o
   0   6  21        115.32        120.00         5.32 o
   1   6  21        256.44        255.88        12.28 o
   2   6  21         23.65         25.10         3.04 o
   3   6  21        110.91        111.12         4.05 o
  -2   7  21        215.26        219.06        13.92 o
  -1   7  21        139.20        153.98         5.20 o
   0   7  21       1026.38       1030.42        35.67 o
   1   7  21        131.34        137.49         7.04 o
   2   7  21        203.57        215.58        11.02 o
  -2   8  21        292.37        314.69        17.82 o
  -1   8  21        104.05        120.75         6.36 o
   0   8  21        721.25        738.46        34.32 o
   1   8  21         95.08        105.32         7.37 o
   2   8  21        327.70        334.85        18.73 o
  -1   9  21        164.13        169.63        19.88 o
   0   9  21          3.93          1.64         2.30 o
   1   9  21        155.43        157.88        11.73 o
   0  10  21         13.18         12.04         3.00 o
   0   0  22        915.76        876.04        84.88 o
   1   0  22         43.85         46.11         6.86 o
   2   0  22         28.54         20.16         3.76 o
   3   0  22        178.12        162.30         4.42 o
  -3   1  22          6.69          5.48         2.19 o
  -2   1  22        317.72        315.10        14.46 o
  -1   1  22        185.95        177.15         4.54 o
   0   1  22        459.40        467.27        27.36 o
   1   1  22        147.55        139.54         6.44 o
   2   1  22        299.78        302.96        19.34 o
   3   1  22          0.66          3.83         2.35 o
  -3   2  22        677.95        672.27        20.53 o
  -2   2  22        495.50        465.65        13.97 o
  -1   2  22       3257.50       3138.02        74.66 o
   0   2  22       1778.80       1786.95        63.48 o
   1   2  22       3459.58       3497.33       114.51 o
   2   2  22        445.75        439.78        19.70 o
   3   2  22        724.33        748.94        22.54 o
  -3   3  22        121.37        118.89         6.37 o
  -2   3  22        166.81        150.40         5.99 o
  -1   3  22       1090.53       1050.15        32.04 o
   0   3  22          0.65          5.26         2.49 o
   1   3  22       1128.50       1133.38        37.33 o
   2   3  22        205.22        200.72         7.66 o
   3   3  22        105.15         93.85         9.57 o
  -3   4  22        136.88        134.07         4.81 o
  -2   4  22        635.95        602.40        17.61 o
  -1   4  22        181.68        157.37         7.14 o
   0   4  22        104.77        108.15         5.94 o
   1   4  22        186.89        181.92        10.24 o
   2   4  22        685.64        653.78        21.23 o
   3   4  22        154.41        151.17         3.94 o
  -3   5  22        252.56        234.39        20.48 o
  -2   5  22         26.00         21.02         2.22 o
  -1   5  22          7.34         12.40         2.38 o
   0   5  22        766.06        731.09        27.18 o
   1   5  22         13.32         19.73         2.67 o
   2   5  22         26.93         24.72         2.94 o
   3   5  22        225.18        210.97         4.56 o
  -2   6  22        432.01        441.28        16.26 o
  -1   6  22        789.62        812.28        17.85 o
   0   6  22       2016.12       2019.37        47.03 o
   1   6  22        895.29        843.42        39.62 o
   2   6  22        431.37        448.34        14.66 o
  -2   7  22         75.28         71.58         4.02 o
  -1   7  22        199.73        210.23         7.53 o
   0   7  22        171.30        145.66         9.16 o
   1   7  22        201.28        200.46         8.21 o
   2   7  22         85.95         82.42         4.30 o
  -2   8  22        212.64        256.05        24.19 o
  -1   8  22         95.12        110.04         6.72 o
   0   8  22         28.51         31.47         3.45 o
   1   8  22         90.97         93.22         4.41 o
   2   8  22        196.25        212.78         6.53 o
  -1   9  22        166.74        197.21        18.31 o
   0   9  22         21.55         29.54         4.85 o
   1   9  22        183.72        195.35        17.20 o
   0  10  22        408.95        353.80         9.63 o
   1   0  23       1018.89        978.68        27.49 o
   2   0  23         74.98         75.47         4.28 o
   3   0  23        717.22        711.89        22.87 o
  -3   1  23        198.22        200.94         4.24 o
  -2   1  23         45.80         50.14         3.46 o
  -1   1  23        486.82        486.15        18.73 o
   0   1  23         41.47         37.74         4.27 o
   1   1  23        501.55        521.10        14.57 o
   2   1  23         47.46         44.21         4.08 o
   3   1  23        207.84        211.36         6.64 o
  -3   2  23         52.58         45.64         3.62 o
  -2   2  23        163.61        163.74         7.83 o
  -1   2  23         65.64         68.56         5.12 o
   0   2  23          1.70          1.84         3.75 o
   1   2  23         55.82         52.11         4.16 o
   2   2  23        186.98        195.90        10.16 o
   3   2  23         33.58         35.67         2.82 o
  -3   3  23         19.99         25.49         2.80 o
  -2   3  23        359.57        346.65         6.22 o
  -1   3  23       1296.01       1266.98        35.04 o
   0   3  23         36.80         39.02         4.37 o
   1   3  23       1314.53       1349.96        51.81 o
   2   3  23        362.33        360.71        11.39 o
   3   3  23         38.54         37.27         2.80 o
  -3   4  23        369.06        370.68        16.94 o
  -2   4  23        155.09        153.28         6.68 o
  -1   4  23        374.97        391.66        12.64 o
   0   4  23        113.57        125.71         7.16 o
   1   4  23        391.13        426.13        14.10 o
   2   4  23        155.08        154.52         7.54 o
   3   4  23        364.14        361.34         4.96 o
  -2   5  23        108.34        106.53         4.08 o
  -1   5  23        305.74        304.73        10.98 o
   0   5  23        375.65        410.77        16.17 o
   1   5  23        311.45        323.51         7.33 o
   2   5  23         92.36         88.32         4.90 o
  -2   6  23         50.33         42.02         3.46 o
  -1   6  23        152.79        170.80         9.75 o
   0   6  23         98.23         91.97         5.08 o
   1   6  23        130.10        135.65         6.21 o
   2   6  23         38.67         44.34         7.71 o
  -2   7  23        358.88        406.10        30.03 o
  -1   7  23         32.99         33.95         3.65 o
   0   7  23         36.44         33.64         3.71 o
   1   7  23         48.55         47.66         3.76 o
   2   7  23        320.16        325.13         9.29 o
  -1   8  23          4.58          1.72         2.39 o
   0   8  23        711.24        770.01        58.76 o
   1   8  23          7.61          2.75         2.51 o
  -1   9  23        153.86        165.25        22.51 o
   0   9  23        167.39        186.50        23.07 o
   1   9  23        162.31        190.41        38.09 o
   0   0  24       2779.23       2815.19       140.95 o
   1   0  24       1399.03       1354.15        42.90 o
   2   0  24        814.48        765.90        21.47 o
   3   0  24        675.26        660.84        16.43 o
  -3   1  24        460.05        456.96         7.84 o
  -2   1  24         13.94         10.49         3.47 o
  -1   1  24        180.99        178.47         5.55 o
   0   1  24        803.89        785.75        29.07 o
   1   1  24        223.20        222.31        11.20 o
   2   1  24         11.46          5.24         2.57 o
   3   1  24        481.13        471.19        10.74 o
  -3   2  24         37.19         36.13         3.37 o
  -2   2  24        495.71        466.81        11.76 o
  -1   2  24        193.76        190.47        10.23 o
   0   2  24         68.19         63.57         4.19 o
   1   2  24        195.13        198.89         8.02 o
   2   2  24        513.30        489.78        17.88 o
   3   2  24         37.57         35.81         3.72 o
  -3   3  24        407.96        412.31        19.01 o
  -2   3  24        277.67        289.98         9.12 o
  -1   3  24          7.78         10.87         2.55 o
   0   3  24        121.63        128.10         6.79 o
   1   3  24         20.24         22.50         2.76 o
   2   3  24        270.09        286.69         8.35 o
   3   3  24        404.39        386.66         7.47 o
  -2   4  24        377.18        385.30        12.48 o
  -1   4  24        189.89        183.75         8.88 o
   0   4  24        209.20        200.64         7.83 o
   1   4  24        201.37        200.64         8.69 o
   2   4  24        429.63        436.62         9.02 o
  -2   5  24        174.75        178.33         7.97 o
  -1   5  24        571.15        578.11        16.95 o
   0   5  24        106.63        122.36         9.02 o
   1   5  24        525.40        549.48        28.19 o
   2   5  24        193.24        198.01         8.63 o
  -2   6  24         22.73         22.40         2.81 o
  -1   6  24         50.91         47.68         5.27 o
   0   6  24         42.46         45.23         4.19 o
   1   6  24         63.62         52.44         4.85 o
   2   6  24         17.95         15.76         2.54 o
  -2   7  24        268.50        297.17        26.88 o
  -1   7  24          0.60          6.22         2.66 o
   0   7  24         99.87         90.40         4.94 o
   1   7  24          4.29          9.05         2.31 o
   2   7  24        272.23        270.56         5.16 o
  -1   8  24        409.01        436.66        46.59 o
   0   8  24        107.41        110.83         8.27 o
   1   8  24        477.38        480.31        32.74 o
   0   9  24        351.20        332.44        57.73 o
   1   0  25        108.10        100.86         4.46 o
   2   0  25         36.08         42.64         4.30 o
   3   0  25         22.36         23.41         3.51 o
  -3   1  25         73.23         82.79         6.96 o
  -2   1  25        248.29        253.73         9.04 o
  -1   1  25         12.83          9.31         2.44 o
   0   1  25        251.40        247.77        12.40 o
   1   1  25         10.95          9.05         2.49 o
   2   1  25        226.99        230.40         8.65 o
   3   1  25         82.12         81.12         3.17 o
  -3   2  25         65.73         72.11         9.76 o
  -2   2  25        813.79        798.42        28.77 o
  -1   2  25        299.89        283.41        11.96 o
   0   2  25        510.02        525.51        23.85 o
   1   2  25        306.86        291.99        12.31 o
   2   2  25        865.20        867.82        18.11 o
   3   2  25         47.69         42.30         4.04 o
  -2   3  25        374.49        369.53        10.68 o
  -1   3  25        286.23        283.24        10.93 o
   0   3  25        219.55        224.27        11.21 o
   1   3  25        308.34        303.03        13.15 o
   2   3  25        372.36        354.23         7.65 o
  -2   4  25        129.87        126.81         5.36 o
  -1   4  25        207.48        205.86         6.59 o
   0   4  25        118.13        111.71         6.79 o
   1   4  25        181.76        173.05         7.22 o
   2   4  25        130.46        126.03         5.20 o
  -2   5  25         83.85        100.71         7.94 o
  -1   5  25         55.51         61.63         6.99 o
   0   5  25        531.77        550.41        29.14 o
   1   5  25         68.63         70.69         4.70 o
   2   5  25         97.11        109.77         4.45 o
  -2   6  25        340.34        382.84        23.53 o
  -1   6  25        387.10        429.16        14.37 o
   0   6  25        694.53        734.09        38.47 o
   1   6  25        373.12        396.69        13.00 o
   2   6  25        316.82        320.06        17.16 o
  -1   7  25        457.46        506.12        34.93 o
   0   7  25          0.45          1.53         2.43 o
   1   7  25        474.71        491.58        14.65 o
  -1   8  25        276.77        306.06        33.32 o
   0   8  25         12.51         14.54         4.39 o
   1   8  25        264.67        271.06        12.31 o
   0   0  26        920.88        866.12        40.62 o
   1   0  26        419.03        418.50        11.45 o
   2   0  26        157.66        162.01         5.21 o
  -2   1  26        772.89        761.65        28.81 o
  -1   1  26        228.14        214.08         6.24 o
   0   1  26        169.04        161.91         4.99 o
   1   1  26        227.49        216.54         8.11 o
   2   1  26        851.99        848.42        21.03 o
  -2   2  26        348.56        347.06        17.02 o
  -1   2  26         52.92         50.28         3.66 o
   0   2  26         20.72         22.65         4.15 o
   1   2  26         61.90         71.14         4.69 o
   2   2  26        336.51        335.56         7.75 o
  -2   3  26        208.93        201.69        13.92 o
  -1   3  26         85.49         79.74         4.95 o
   0   3  26        760.87        786.06        34.31 o
   1   3  26         90.08         96.34         4.72 o
   2   3  26        218.97        211.84         5.34 o
  -2   4  26        108.64        107.47         7.04 o
  -1   4  26        107.23        109.96         4.68 o
   0   4  26         46.77         49.77         4.35 o
   1   4  26        116.02        109.84         6.82 o
   2   4  26         84.79         95.36         6.97 o
  -2   5  26        133.70        135.68         7.23 o
  -1   5  26         68.03         80.61         4.50 o
   0   5  26        170.20        189.90         7.54 o
   1   5  26         43.21         41.23        10.34 o
   2   5  26        142.11        140.42         8.46 o
  -2   6  26         13.27         10.72         3.73 o
  -1   6  26         24.09         26.11         4.51 o
   0   6  26          2.56         -0.10         2.31 o
   1   6  26         20.76         13.37         2.80 o
   2   6  26         25.64         26.56         5.34 o
  -1   7  26        507.40        536.27        41.12 o
   0   7  26        171.24        166.92        12.79 o
   1   7  26        481.67        493.74        14.93 o
   0   8  26         23.80         30.82         4.75 o
   1   0  27        380.33        377.79         7.75 o
   2   0  27        311.25        314.48         9.75 o
  -2   1  27        222.62        217.90        11.45 o
  -1   1  27          7.86          7.39         2.28 o
   0   1  27        816.32        769.28        16.59 o
   1   1  27         10.39          7.68         2.38 o
   2   1  27        197.65        194.45         4.87 o
  -2   2  27          6.22          6.05         2.20 o
  -1   2  27        155.00        142.54         9.91 o
   0   2  27        257.27        246.11         7.11 o
   1   2  27        163.12        158.80         5.35 o
   2   2  27         15.29         16.50         2.40 o
  -2   3  27         68.47         76.15        10.03 o
  -1   3  27         16.56         20.81         3.20 o
   0   3  27        219.24        214.90         9.78 o
   1   3  27         17.08         16.72         2.66 o
   2   3  27         47.88         45.60         3.40 o
  -2   4  27        126.81        140.87         5.56 o
  -1   4  27        266.61        264.75        11.28 o
   0   4  27        136.13        126.29         8.69 o
   1   4  27        257.53        256.35        18.38 o
   2   4  27        116.42        119.30         7.03 o
  -2   5  27        341.41        368.38         7.17 o
  -1   5  27         56.78         57.85         4.08 o
   0   5  27        593.36        632.20        32.94 o
   1   5  27         76.91         75.45         4.58 o
   2   5  27        373.15        384.51        15.58 o
  -1   6  27         26.38         25.86         2.73 o
   0   6  27        229.81        249.01        11.77 o
   1   6  27         30.91         28.04         6.43 o
  -1   7  27        370.25        375.81        40.31 o
   0   7  27          6.61          6.17         2.83 o
   1   7  27        349.97        342.09        13.88 o
   0   0  28        330.56        307.73        10.26 o
   1   0  28         16.41         15.26         2.38 o
   2   0  28        327.25        321.82        13.53 o
  -2   1  28          8.70         12.98         2.10 o
  -1   1  28        357.75        337.18        23.00 o
   0   1  28         38.31         47.22         4.18 o
   1   1  28        361.15        338.48        11.54 o
   2   1  28          7.19         10.06         1.94 o
  -2   2  28         29.24         28.59         3.68 o
  -1   2  28        373.89        382.12        11.20 o
   0   2  28          0.45          5.47         2.58 o
   1   2  28        339.97        347.90        16.89 o
   2   2  28         34.62         35.31         3.00 o
  -2   3  28        145.11        152.55         6.77 o
  -1   3  28         84.12         87.52         5.19 o
   0   3  28        279.80        284.50        18.17 o
   1   3  28         79.75         79.09         4.79 o
   2   3  28        152.55        145.02         5.98 o
  -2   4  28        280.61        283.76        16.42 o
  -1   4  28         57.07         59.68         5.96 o
   0   4  28        193.14        199.48        10.33 o
   1   4  28         47.34         41.40         3.95 o
   2   4  28        251.30        243.96         7.26 o
  -1   5  28        159.43        169.24        13.71 o
   0   5  28         31.74         42.95         7.39 o
   1   5  28        168.83        166.34         8.83 o
  -1   6  28        157.63        173.52         8.80 o
   0   6  28        112.48        119.35         7.21 o
   1   6  28        132.04        131.62         5.30 o
   0   7  28        187.29        233.40        36.37 o
   1   0  29          5.99          2.07         2.22 o
   2   0  29          0.51         -0.68         2.77 o
  -2   1  29         12.51         13.57         2.12 o
  -1   1  29        702.29        686.35        21.29 o
   0   1  29         79.14         73.77         5.21 o
   1   1  29        728.75        723.25        21.87 o
   2   1  29         14.63         15.46         2.13 o
  -2   2  29         28.54         29.19         3.44 o
  -1   2  29        128.72        139.90         6.38 o
   0   2  29         45.02         46.20         4.28 o
   1   2  29        125.24        119.78         4.32 o
   2   2  29         33.95         30.26         5.20 o
  -2   3  29        218.86        224.20        14.17 o
  -1   3  29        588.63        639.00        27.64 o
   0   3  29        319.40        328.25        12.06 o
   1   3  29        604.95        607.25        15.74 o
   2   3  29        214.44        201.03         3.99 o
  -1   4  29         15.10         13.29         2.68 o
   0   4  29        101.38         96.83         4.77 o
   1   4  29         14.65         14.48         5.59 o
  -1   5  29        245.64        266.11        17.93 o
   0   5  29        235.93        248.70        21.74 o
   1   5  29        251.09        254.29         6.16 o
   0   6  29          0.03         -3.72         3.72 o
   0   0  30         68.86         82.31         9.84 o
   1   0  30         22.23         24.45         3.37 o
   2   0  30        242.01        254.14         7.11 o
  -1   1  30        357.39        364.74        21.55 o
   0   1  30         20.75         17.11         2.55 o
   1   1  30        328.31        336.98        14.66 o
  -1   2  30        486.82        507.90        18.10 o
   0   2  30          0.98          2.29         2.55 o
   1   2  30        494.74        491.23        13.17 o
  -1   3  30        291.93        322.80        17.20 o
   0   3  30         16.45         15.71         2.66 o
   1   3  30        287.23        297.56         5.17 o
  -1   4  30         29.54         33.72         3.62 o
   0   4  30        136.99        145.78         6.02 o
   1   4  30         43.42         56.14         4.84 o
   0   5  30        188.47        211.60         7.93 o
   1   0  31        356.86        349.58        13.81 o
  -1   1  31          7.26          8.54         2.46 o
   0   1  31        731.38        707.80        17.03 o
   1   1  31          5.70          7.78         2.32 o
  -1   2  31         33.38         36.87         5.75 o
   0   2  31        147.44        145.98         5.88 o
   1   2  31         29.98         40.37         7.60 o
  -1   3  31        126.80        119.49         4.26 o
   0   3  31        309.23        313.75         6.70 o
   1   3  31        133.59        126.89        15.47 o
   0   4  31         14.69         12.09         2.86 o
   0   0  32        197.72        205.78         7.91 o
   1   0  32          9.96          2.56         5.97 o
  -1   1  32         22.95         23.19         2.61 o
   0   1  32        433.96        420.30         9.92 o
   1   1  32         23.50         17.46         2.58 o
   0   2  32         11.67         11.88         3.02 o
   0   3  32        215.31        242.08         5.87 o
                                                
